# Supplementary material for: Genomic instability at the locus of sterol C24-methyltransferase promotes amphotericin B resistance in Leishmania parasites
Source: PLoS Negl Trop Dis. 2019 Feb 4;13(2):e0007052. doi: 10.1371/journal.pntd.0007052 (PMC6375703; doi:10.1371/journal.pntd.0007052)
Supplement: S1 Text — Within the reference genome used here, there was evidence of incomplete assembly in the region between sterol C24-methyltransferase gene sequences LmxM.36.2380 and LmxM.36.2390, notably a spacer region of 100 N residues. Therefore, we determined the sequence of the intergenic region by PCR amplification and Sanger sequencing. Below is the sequence derived. Note that positions 1–130 and 3019–3079 are derived from the 3’-end and 5’-end of flanking coding sequences. (TXT) [file pntd.0007052.s001.txt]

> Intergenic region
ACCGAAGGGCACGTATAAGGCGGCGGAGGTTTTGGAGGAGGCTGCAGAAAGCCTGGTGTT
GGGTGGTCAGCTCGGCATCTTCACGCCGTCTTTCTACATCCGCGCTCGCAAGCCGTCCAA
GGAGGTGTAGGTGTTGAGGTTGCAGAAGAACGCTGAACGCACTGGCGGCTACGTCTAACC
TCCGCCATACTTGGCCGCCAGATGTGTCGTCTTCCACGGGCTGCGTTTCTTTGGTGATAC
ATGTACAGGGCGTAAATATAAGCACGCTTCTGCTGGAGTGTTTTTTGTTCTTGGTATGTT
ACCCGCGCAGCTGTTTTTGTTTTTATTCTTCTTAGCTGATGTCTTGCTGATGATGCCGCG
CCCCCCCCCCCCCCCTTGACCGTGAGTACCGGGGCAGAGTGCCTACTCTGTAGGGAAGCC
ACGAGCCTGCACCGCCTGTCGTCGGGTACGGCTGCGGGCTCCTGGTGCCAGCAGGCAAGT
CTGAGCTGGCGCAGTGCCAAAGAGGCTTGCGGCCATGACAAGGATCGGGCCAGCTCACTC
CGAGCTGTGTCGACGATCCAGCAAATACGCGCATCCACCCGCTGCTTTTTTCTCTCATTG
TGCTTCGTTGCGGTGATGTCGAGCTCAATCCTGCGCCTAGCCTGCGCTGTATGCAGTGGA
GCTGCAGGGGGCTGAACGACTCCAAGCGGTGCTGGTCGGCCCGATTCGTGGATGTCGCCG
TGGTGCAGCAGAGGTAGGTGAGCTGCGTTGGTGTGTGCGTATAGCTGTTGAGCTGCTCGT
CGTTCAATGCGCCGTTGGGGGAAAAAAAGGATGAAGTGCACTTTGGTACATGCGCCATGC
CACTGTGCTCTCACTGAGTATTTCTGTCTCTCTCCCTGTTTCTTTCGAATTGAGTTTCGT
GGCGCTCCCCCTCCACCCCTACCCCCCAGTTGCCGTGCTTGCTGTTGTTCGATGCACTCT
CCTGCATTTCGCGGACGCTCTGTGGATGGGCGCGTTTGCCTGGAGAGAAAATGAAACAAA
GCTATCCATATGTTCGTGGAGGGGATGAATAGGTTGTGTCGGCGGAGTGGCAGTGATGAC
GGGAGCCCAGCGCTGCTCGTTGCCGTAAGTGGTGAACGCGTCGAGCACCATCGGAGCCAC
TCTTTTTGCCGGACGGACTCACCAGTGGGATTGCATCTGCCTTCCCTTCCCCTCTCCCCC
TCGGTAACAGCGCTCTCTATCTATGTCTGTCTCTCTGTGTAGCACCCTTTCTCGTACACC
TCCCTCTCGCAGAGAACACACAAAGAATGGCGACAGCGCTGGATCCTCTGGACCGTGGAG
GAGAGGCGTGGAGCCGAAGTAGAGAGAGTGGCATGTGTGTGTGTGAGCGTGGCGGGAGAC
ATCTGTGGCTTTGTAGTCAATTGATGAGACAGGGCATGGTCGACTCACGTGTGTCTGTCT
CTCTCCTCTACCTTTCGTTTCCTTTCACTGCCGCATCCGTCTCTCTCCCTTCGCCCCATT
CTTGCCTTCCTCCGTTTGTTTGTGTCTTTCATGTGTCGGACCCTCTCTCTCCTCCTCTTT
CCTTTTTTTTTTGAGAGAGGGAGGGAGGGAGGAAGGGAGAGGGGTGTGGGGGAAGGTATG
CCCCCCTCCCTCCCTCCCTCTAGAACCTCACCTCTCTCCCTCCCCTCCCCCTTCTCTCCA
TCGCTTGCCGGATATGTTTACCTTCTTGTATGTTTTCCTCTTTTTCCGATAAGCGAAAGG
GAATACAAAAAAAAGAAAAGCCACACACCTGTTTGACGCATTTCTTTGTTGTTCACGCGG
TTACGCTTGTCACGGTTACCACGTACATAAAGTCGTGCGTCCATGTGCCTTCGCGGTCTC
TGCGAGCGCCACGCCCTTGTGTGTGGGTGTTTTCGTATATGTTGTTTTTTGCTGTCTGCC
ATCTTGTCCACATCAAAGGAGATTGCAGACAAGGGAAAGACTCGATCTAATGTAAAGAAG
CTAGTATTTTGGTCACACAGCACTGAAACCCTCTCTCAGAACGGGGACCCCCTGTTGAGT
TGGAGGTCTGCCCTGATGCCCTCGAAACCCCTCCCCAGTTTTTCGTGAACTTCGACAGGG
AGTGAAATATGTGTGCTACGCTTGCCCCAATGCCGAATCGGTGACTCTCACCGCTTTGAT
GTAGCAAGCGTTGCTCCCTTGCGTATGGATGACCAAGAGGACTTCCACCTCTTATTCGCC
CTTCCCACACACACCCTCACTTTGCCATCACCCTCTCCCTTTCTCTTCTCCCTGTCCCTT
CCCCTGCCCTTTCCTTTTCCGTGCTTGTACACCTTCTATTTCTGCACTCCGCACCGTGTT
GCCGTGCCTCCCCTCCCCTCCTACCACCATCACCACACATGTAAATGAGCATGTGCGTGC
GGTTGTCTGCCGCTACGTCTGTGCTTGCAAGTCTCTTTCCCACGTCTGTGTTTCTCTTTT
CCAGCCCTTCCTCTTACCCCTCCTTCCACCCTCACCTCCCTCTTGCAGTTACAACGTTAT
CCCTCGCTCCGGATCCGCTACCGCGTCGGCGTCCCCCGCTCTTTCTCTCCCCCTCGTGTT
TCCACCCTCCTCACTCGGTCTACCTCGCCTTCTTTTCGCTTTTTCAAAAAAAGCGCTCTC
TGCGATTTTTTGCTACCGCCGCTCCCTCCCTCCGTCTTCGTTTGTGTGTCTGTTGTCCTT
TTGTTTTGTGTTTCTCCTTGACACCTCGCTTCTCTCTCTCTCCCTATCTCGTATCCCTCT
TCCTCAGCGGGCACAGCCCCCTCACTTCCGTCCCTTCCTCATTCTATCACTCTGGAGAGC
TCTCACCTGCCTCCACAACCGCCTCGTCTTCTGCTCAACTCCTACCCTCCCCATTCGCTT
CAGCATCCTACGCCCATACGCAAAGCTGGTGGCAGCCTCGGCAGTCCTCTGACGATCTGT
GGGTTCTCGCTCAGCTCTGCGCACTACCTCTTCGCTTGTTTTCTCCTACTTACCCCCACA
CCTACACGCCGGAACAGCATGTCCGCCGGTGGCCGTGAGACCGCGCCGACGAACCTGATT
CGTCGCCGCAACAAGGATGAGATAAACGGGGATGTCAGCGCCGCCGCCGACCGCTTCCGC
AGCCGCTTCGAGAAGGCAACCCTCGAGGAGCGCAAGGCCGCTACCACGACGATGGTGAA
