# Supplementary material for: Genomic instability at the locus of sterol C24-methyltransferase promotes amphotericin B resistance in Leishmania parasites
Source: PLoS Negl Trop Dis. 2019 Feb 4;13(2):e0007052. doi: 10.1371/journal.pntd.0007052 (PMC6375703; doi:10.1371/journal.pntd.0007052)
Supplement: S2 Text — SIDER1 sequences. The first sequence (Intergenic SIDER1) is a 450 bp region derived from the SMT intergenic region sequence in S1 Text. The second is a region highly homologous to this from the intergenic region between LmxM.36.2540 and LmxM.36.2550. The remaining sequences are regions of high sequence homology derived in syntenic positions from L. major and L. infantum (note that due to a fusion of chromosomes 36 and 20 in L. mexicana, these homologous sequences are located on chromosome 20 in L. mexicana and chromosome 36 in the other two species). (TXT) [file pntd.0007052.s002.txt]

> Intergenic SIDER1
TGATGATGCCGCGCCCCCCCCCCCCCCCTTGACCGTGAGTACCGGGGCAGAGTGCCTACT
CTGTAGGGAAGCCACGAGCCTGCACCGCCTGTCGTCGGGTACGGCTGCGGGCTCCTGGTG
CCAGCAGGCAAGTCTGAGCTGGCGCAGTGCCAAAGAGGCTTGCGGCCATGACAAGGATCG
GGCCAGCTCACTCCGAGCTGTGTCGACGATCCAGCAAATACGCGCATCCACCCGCTGCTT
TTTTCTCTCATTGTGCTTCGTTGCGGTGATGTCGAGCTCAATCCTGCGCCTAGCCTGCGC
TGTATGCAGTGGAGCTGCAGGGGGCTGAACGACTCCAAGCGGTGCTGGTCGGCCCGATTC
GTGGATGTCGCCGTGGTGCAGCAGAGGTAGGTGAGCTGCGTTGGTGTGTGCGTATAGCTG
TTGAGCTGCTCGTCGTTCAATGCGCCGTTG

>LmxM.20:1011188-1011632
TGATGATGCCGGTCCCCCCCCCCCCGACCGTGAGTACCGGGGCAGAGTGCCTACTCTGTA
GGGAAGCCACGAGCCTGCACCGCCTGTCGTCGGGTACGGCTGCGGGCTCCTGGTGCCAGC
AGGCAAGTCTGAGCTGGCGCAGTGCCAAAGAGGCTTGCGGCCATGACAAGGATCGGGCCA
GCTCACTCCGAGCTGTGTCGACGATCCAGCAAATACGCGCATCCACCCGCTGCTTTTTTC
TCTCATTGTGCTTCGTTGCGGTGATGTCGAGCTCAATCCTGCGCCTAGCCTGCGCTGTAT
GCAGTGGAGCTGCAGGGGGCTGAACGACTCCAAGCGGTGCTGGTCGGCCCGATTCGTGGA
TGTCGCCGTGGTGCAGCAGAGGTAGGTGAGCTGCGTTGGTGTGTGCGTATAGCTGTTGAG
CTGCTCGTCGTTTAACGCGCCGTTG

>LmjF.36:962536-962990
GATGATGCCGGCCACCCGAGCGTGGTATCGGGGTTGAGTGCCCGCTCTGTAGGAACGCCA
TGAGCCTGCACATCGCCTGCCCTCGGGTACGGCTGCGGACGCCTGGTGCCGGCAGACAAG
TCTGGGCTGGCGCTGTGCCAAAGAGACTCGCGGCCATGATGAGGATTGGACGGGCTCACT
CCGAGCTGTGCCGACGATCCGGCAAATATGCGCATCTGCCTGCTGCGTTTTGTTCTCCTT
GTGCTTCGTTGCGGTGGTGTTGGGCTTAATCCTGTGCCTAGCCTGCGCTGTATGCAGTGG
AACTGCAGGGGGCTGAACGACTCCAAGCAGTGTTGGTCGGCCCGGTTTGTGGAGGTCGCC
GTGGTGCAGCAGAGGCAGGTGAGCTATGAATATGTATGCGCATAACTGTTGAGCTGCTTG
TGGTTCAACGTGTCGTGAAGAAAAAACCAAAGATA

>LmjF.36:1024672-1025122
GATGCCGGCCACCCGAGCGTGGTATCGGGGTTGAGTGCCCGCTCTGTAGGAACGCCACGA
GCCTGCACATCGCCTGCCCTCGGGTACGGCTGCGGACGCCTGGTGCCGGCAGACAAGTCT
GGGCTGGCGCTGTGCCAAAGAGACTCGCGGCCATGATGAGGATTGGACGGGCTCACTCCG
AGCTGTGCCGACGATCCGGCAAATATGCGCATCTGCCTGCTGCGTTTTGTTCTCCTTGTG
CTTCGTTGCGGTGGTGTTGGGCTTAATCCTGTGCCTAGCCTGCGCTGTATGCAGTGGAAC
TGCAGGGGGCTGAACGACTCCAAGCAGTGTTGGTCGGCCCGGTTTGTGGAGGTCGCCGTG
GTGCAGCAGAGGCAGGTGAGCTGTGAATATGTATGCGCATAACTGTTGAGCTGCTTGTGG
TGCAACGTGCCGTTGACACGAAAATGTCCGT

>LinJ.36:954529-954991
CACGCAGCTGATGATGCCAGCCACCCGACCGTGGTATCGGGGTAGAGTGCCCACACTGTA
GGACCGCCACGAGCCTGCACCGCCTGCCCTCGGGTACGGCTGCGGACTCCTGGTGCCGGC
AGACAAGTCTGGGCTGGCGCTGTGCCAAAGAGACTTGCGGCCATGATGAGGATTGGACCA
GCTCACTCCGAGCTGTGCCGACGCTCCGGCAAATATGCGCATCCGTCTGCTGCTTTTTTT
TCTCCGTGTGCTTCGTTGCGGTGATGTCGGGCTTAATCCTGTGCCTAGCCTGCGCTGCAT
GCACTGGAACTGCAGGGGACTGAACGACTCCAAGCAGTGTTGGTTGGCCCGGTTCGTGGA
GGTCGCCGCAGTGCAAAAGAGGTAGGTGAGCTGCATCTGTGTATGCGTATAACTGTTGAG
CTGCTCGTGGTTCAGCGTGCCGTGGAGAAAAAAAAAACAAAGA

>LinJ.36:1015774-1016049
GATGATGCCGGCCACCCGACCGTGGTATCGGGGTAGAGTGCCCACACTGTAGGACCGCCA
CGAGCCTGCACCGCCTGCCCTCGGGTACGGCTGCGGACTCCTGGTGCCGGCAGACAAGTC
TGGGCTGGCGCTGTGCCAAAGAGACTTGCGGCCATGATGAGGATTGGACCAGCTCACTCC
GAGCTGTGCCGACGCTCCGGCAAATATGCGCATCCGTCTGCTGCTTTTTTTTCTCCGTGT
GCTTCGTTGCGGTGATGTCGGGCTTAATCCTGTGCC
