# Supplementary material for: Genomic instability at the locus of sterol C24-methyltransferase promotes amphotericin B resistance in Leishmania parasites
Source: PLoS Negl Trop Dis. 2019 Feb 4;13(2):e0007052. doi: 10.1371/journal.pntd.0007052 (PMC6375703; doi:10.1371/journal.pntd.0007052)
Supplement: S1 Table — For each resistant line, three individual clones were obtained by limiting dilution, and IC50 values (nM) were obtained for each (shown here ± standard deviation). Note that whilst all are statistically significantly higher than wild-type (P < 0.05, two-tailed student’s t-test), there are no significant differences between individual clones from the same line. (XLSX) [file pntd.0007052.s016.xlsx]

## Sheet: Sheet1
Clone	WT (n=5)	AmBRA (n=3)	AmBRB (n=3)	AmBRC (n=3)	AmBRD (n=3)
1	76.4 ± 16.8	474 ± 62.1	593 ± 243	226 ± 10.1	198 ± 21.0
2		413 ± 31.0	658 ± 152	252 ± 31.2	205 ± 20.0
3		361 ± 101	401 ± 40.3	290 ± 41.4	180 ± 54.7
