# Supplementary material for: Genomic instability at the locus of sterol C24-methyltransferase promotes amphotericin B resistance in Leishmania parasites
Source: PLoS Negl Trop Dis. 2019 Feb 4;13(2):e0007052. doi: 10.1371/journal.pntd.0007052 (PMC6375703; doi:10.1371/journal.pntd.0007052)
Supplement: S2 Table — Data are reported for sterols identified from L. mexicana sterol extracts, based on matches either to standards or to the NIST library of standards. The exception is ergosta-5,7,24(28)-trienol, which was identified based on previously reported literature. (XLSX) [file pntd.0007052.s017.xlsx]

## Sheet: Sheet1
Major fragment mass m/z	Molecular ion m/z	Without TMS m/z	Retention time for figure 1 experiment (min)	Retention time for figure 2 experiment (min)	Putative identification	Basis of identification
368	459	386	10.7	10.87	Cholesterol	Match to standard
337	468	396	11.2	11.37	Ergosterol	Match to standard
349	455	382	11.19	11.36	Cholesta-5,7,22-trienol	NIST score 678
343	456	383	11.3	11.47	Cholesta-5,7,24-trienol	Match to desmosterol NIST score 699, wrong retention time
366	470	397	11.42	11.6	Ergosta-8,24(28)-dienol	NIST score 552
363	469	396	11.52	11.7	Ergosta-5,7,24(28)-trienol	Ergosterol NIST match score 804, wrong retention time, based on literature
343	470	397	11.64	11.82	Ergosta-7,22-dienol	NIST score 701
394	499	426	11.85	12.01	Lanosterol	Match to standard
377	483	410	12.19	12.38	4,4-dimethylcholesta-5,7,9(11)-trienol	NIST score 608
