# Supplementary material for: Genomic instability at the locus of sterol C24-methyltransferase promotes amphotericin B resistance in Leishmania parasites
Source: PLoS Negl Trop Dis. 2019 Feb 4;13(2):e0007052. doi: 10.1371/journal.pntd.0007052 (PMC6375703; doi:10.1371/journal.pntd.0007052)
Supplement: S3 Table — The data here are used to generate Fig 1A. For individual replicates, initial percentage compositions were estimated, followed by omission of all peaks < 0.5% of total sterol content (giving these a 0 value) and recalculation of percentages. Mean values across three replicates are shown, ± standard deviation, n = 3. (XLSX) [file pntd.0007052.s018.xlsx]

## Sheet: Sheet1
Strain	Cholesta-5,7,22-trienol	Cholesta-5,7,24-trienol	Ergosta-8,24(28)-dienol	Ergosta-5,7,24(28)-trienol	Ergosta-7,22-dienol	Cholesterol	Ergosterol	Lanosterol
WT	1.15 ± 1.56	0.39 ± 0.67		83.4 ± 0.68	11.8 ± 1.38	3.04 ± 0.77		0.19 ± 0.33
AmBRA/cl1			0.90 ± 0.04		97.9 ± 0.19	1.24 ± 0.15
AmBRB/cl2	80.4 ± 0.30	5.89 ± 0.85		9.60 ± 0.69		3.74 ± 0.65	0.23 ± 0.39	0.17 ± 0.30
AmBRC/cl3	86.4 ± 5.11	5.82 ± 0.89				7.02 ± 3.63	0.42 ± 0.37	0.37 ± 0.64
AmBRD/cl2	86.5 ± 6.50	5.69 ± 1.46		1.85 ± 3.20		5.58 ± 4.33		0.43 ± 0.38
