# Supplementary material for: Genomic instability at the locus of sterol C24-methyltransferase promotes amphotericin B resistance in Leishmania parasites
Source: PLoS Negl Trop Dis. 2019 Feb 4;13(2):e0007052. doi: 10.1371/journal.pntd.0007052 (PMC6375703; doi:10.1371/journal.pntd.0007052)
Supplement: S4 Table — The data here are used to generate Fig 4C. For individual replicates, initial percentage compositions were estimated, followed by omission of all peaks < 0.5% of total sterol content (giving these a 0 value) and recalculation of percentages. Mean values across three replicates are shown, ± standard deviation, n = 3. (XLSX) [file pntd.0007052.s019.xlsx]

## Sheet: Sheet1
Strain	Cholesta-5,7,22-trienol	Cholesta-5,7,24-trienol	Ergosta-8,24(28)-dienol	Ergosta-5,7,24(28)-trienol	Ergosta-7,22-dienol	4,4-dimethyl cholesta-5,7,9(11)-trienol	Cholesterol	Ergosterol	Lanosterol
WT	1.78 ± 0.39	0.82 ± 0.15		82.6 ± 1.54	11.4 ± 1.75	0.31 ± 0.53	2.69 ± 0.44		0.45 ± 0.39
AmBRA/cl1		1.01 ± 0.32	1.12 ± 0.01		95.1 ± 0.66		2.28 ± 0.50		0.48 ± 0.42
AmBRA/cl1+SC5D-WT	2.54 ± 1.09			85.1 ± 2.34	8.87 ± 0.93	1.04 ± 0.13	2.23 ± 0.13		0.23 ± 0.41
AmBRA/cl1+SC5D-R		0.71 ± 0.12	0.70 ± 0.61		97.0 ± 0.42		1.59 ± 0.16
AmBRB/cl2	74.9 ± 3.58	6.94 ± 0.89		11.0 ± 0.77	0.93 ± 0.80		5.00 ± 1.52	0.53 ± 0.46	0.65 ± 0.12
AmBRB/cl2+MT	86.1 ± 4.97	4.20 ± 0.24		5.50 ± 4.79	0.25 ± 0.44		3.06 ± 0.35	0.30 ± 0.52	0.62 ± 0.07
AmBRB/cl2+SMT-WT	5.89 ± 2.00	0.66 ± 0.18		64.0 ± 2.02	11.5 ± 0.60	13.8 ± 1.37	3.90 ± 0.67		0.19 ± 0.33
AmBRB/cl2+SMT-R	11.4 ± 2.53	1.48 ± 0.28		55.4 ± 1.41	11.1 ± 0.66	15.8 ± 3.44	4.23 ± 0.46		0.53 ± 0.46
AmBRC/cl3	88.5 ± 1.45	7.61 ± 1.46					2.34 ± 0.13	0.47 ± 0.46	1.04 ± 0.23
AmBRC/cl3+SMT-WT	5.95 ± 1.93	0.45 ± 0.41		72.0 ± 2.35	12.6 ± 1.02	5.66 ± 1.33	3.11 ± 0.24		0.17 ± 0.30
AmBRC/cl3+SMT-R	30.8 ± 1.36	2.92 ± 0.28		57.1 ± 1.84	6.02 ± 0.37		2.86 ± 0.55		0.21 ± 0.36
AmBRD/cl2	88.5 ± 2.93	4.67 ± 0.71		2.92 ± 2.54			2.76 ± 0.27	0.20 ± 0.34	0.90 ± 0.39
AmBRD/cl2+SMT-WT	9.04 ± 3.19	0.82 ± 0.20		70.0 ± 2.35	11.9 ± 0.88	5.07 ± 0.48	2.65 ± 0.44		0.52 ± 0.46
AmBRD/cl2+SMT-R	23.5 ± 5.51	2.14 ± 0.87		58.5 ± 5.58	6.58 ± 0.57	6.34 ± 1.86	2.20 ± 0.34		0.73 ± 0.13
