# Supplementary material for: Genomic instability at the locus of sterol C24-methyltransferase promotes amphotericin B resistance in Leishmania parasites
Source: PLoS Negl Trop Dis. 2019 Feb 4;13(2):e0007052. doi: 10.1371/journal.pntd.0007052 (PMC6375703; doi:10.1371/journal.pntd.0007052)
Supplement: S5 Table — IC50 values used in Fig 4A & 4B are shown, ± standard deviation. P1 values represent statistical significance of differences between individual lines and wild-type, P2 between ectopic overexpression lines and their parental AmB-resistant line (two-tailed student’s t-test). For AmB, n = 4, except for AmBRB/cl2 and AmBRD/cl2 (n = 6), and AmBRB/cl2 + miltefosine transporter, AmBRB/cl2 + SMT WT and AmBRD/cl2 + SMT WT (n = 8). For pentamidine, n = 5. (XLSX) [file pntd.0007052.s020.xlsx]

## Sheet: Sheet1
Strain	AmB (nM)			PENT (µM)
	IC50 ± SD	P1	P2	IC50 ± SD	P1	P2
WT	73.1 ± 9.94			2.18 ± 0.569
WT+GFP	72.6 ± 13.0	0.944		1.54 ± 0.0611	0.0369
AmBRA/cl1	402 ± 19.4	4.06 x 10-10		0.673 ± 0.0314	3.51 x 10-4
AmBRA/cl1+SC5D-WT	63.2 ± 10.9	0.175	8.26 x 10-8	0.791 ± 0.0361	6.01 x 10-4	5.59 x 10-4
AmBRA/cl1+SC5D-R	367 ± 73.5	8.67 x 10-6	0.389
AmBRB/cl2	499 ± 58.4	7.42 x 10-9		0.354 ± 0.0335	9.44 x 10-5
AmBRB/cl2+MT	207 ± 7.99	2.64 x 10-12	7.53 x 10-9	2.44 ± 0.569	0.501	3.74 x 10-5
AmBRB/cl2+SMT-WT	223 ± 21.4	2.14 x 10-9	3.21 x 10-8	1.21 ± 0.276	0.00876	1.28 x 10-4
AmBRB/cl2+SMT-R	232 ± 18.0	8.56 x 10-8	2.36 x 10-5
AmBRC/cl3	246 ± 9.26	3.24 x 10-9		0.985 ± 0.342	0.00376
AmBRC/cl3+SMT-WT	105 ± 8.30	7.81 x 10-4	4.86 x 10-7	1.91 ± 0.644	0.502	0.0216
AmBRC/cl3+SMT-R	138 ± 17.9	7.64 x 10-5	3.89 x 10-5
AmBRD/cl2	207 ± 13.8	3.04 x 10-9		0.877 ± 0.213	0.00134
AmBRD/cl2+SMT-WT	105 ± 11.4	1.35 x 10-4	3.47 x 10-9	2.07 ± 0.659	0.781	0.00482
AmBRD/cl2+SMT-R	121 ± 36.0	0.0131	6.41 x 10-4
