# Supplementary material for: Genomic instability at the locus of sterol C24-methyltransferase promotes amphotericin B resistance in Leishmania parasites
Source: PLoS Negl Trop Dis. 2019 Feb 4;13(2):e0007052. doi: 10.1371/journal.pntd.0007052 (PMC6375703; doi:10.1371/journal.pntd.0007052)
Supplement: S6 Table — (XLSX) [file pntd.0007052.s021.xlsx]

## Sheet: Sheet1
Target feature	Forward primer	Reverse primer
LmxM.13.1530	5’-ACGCAGGTAATGCGAAAAGG	5’-GACGTCACCAGGGTGGATGT
LmxM.23.1300	5’-TCCACCACGAGCTGTCAAAC	5’-ACCCAGGCGGTCCCATATA
LmxM.36.2350	5’-TCAACGACCTGCTGGATGTC	5’-GCCATGCGTGGAGTCGTACT
SMT (both)	5’-TGCCACGCGAAGGACAA	5’-CGGGCTTGATGACACGAAA
LmxM.36.2380 3’ UTR	5’-TGGAGTGTTTTTTGTTCTTGGTATG	5’-CAGCAAGACATCAGCTAAGAAGAATAA
LmxM.36.2390 3’ UTR	5’-TCCCTCCCTCCAAAGACATG	5’-CTCTGTTCACGAAAGTTGTCATATTCT
LmxM.36.2400	5’-GGTGGCTGTGGCCTTTCA	5’-TCGCTTAGGGCAACCATACC
LmxM.36.2540	5’-TGAGCGGTCACAACCTGAAG	5’-GGAAGTGCGACGCGATGT
LmxM.36.2550	5’-GGCGTACCCGGGTTTAGTTAA	5’-CATTGACATCGGTGTTGTGCTT
