# Supplementary material for: Genomic instability at the locus of sterol C24-methyltransferase promotes amphotericin B resistance in Leishmania parasites
Source: PLoS Negl Trop Dis. 2019 Feb 4;13(2):e0007052. doi: 10.1371/journal.pntd.0007052 (PMC6375703; doi:10.1371/journal.pntd.0007052)
Supplement: S7 Table — (XLSX) [file pntd.0007052.s022.xlsx]

## Sheet: Sheet1
Gene	Forward primer	Reverse primer
LmxM.23.1300	5’-GTCAAGCGAATTCCATATGAATGGACTTCGCCTTTAACC	5’-AGTGGTGGTGGTGGTGGTGCTTATGCGCCGACCTTCTTTG
LmxM.13.1530	5’-GTCAAGCGAATTCCATATGAATGCCCAATCAACCGGCG	5’-AGTGGTGGTGGTGGTGGTGCTTATGCACTATCGAGCGATCTCC
SMT	5’-GTCAAGCGAATTCCATATGAATGTCCGCCGGTGGCCGT	5’AGTGGTGGTGGTGGTGGTGCCTACACCTCCTTGGACGGCTTGC
SMT intergenic region	5’-ACCGAAGGGCACGTATAAGG	5’-TTCACCATCGTCGTGGTAGC
