# Supplementary material for: Genomic instability at the locus of sterol C24-methyltransferase promotes amphotericin B resistance in Leishmania parasites
Source: PLoS Negl Trop Dis. 2019 Feb 4;13(2):e0007052. doi: 10.1371/journal.pntd.0007052 (PMC6375703; doi:10.1371/journal.pntd.0007052)
Supplement: S8 Table — (XLSX) [file pntd.0007052.s023.xlsx]

## Sheet: Sheet1
Vector specific - forward (phosphoglycerate kinase B 5'-UTR)	5’-TCACATTCCGCTCTGTCCAC
Vector specific - reverse (phosphoglycerate kinase A 3'-UTR)	5’-GACAAAAAGGCGTCGAAGGAG
Additional LmxM.13.1530 sequencing primers	5’-GACGTCGTACGTATCAAGAAC
	5’-GCAGTGTGGTGGAACAACAAG
	5’-GGACGACACGGATGGCCTCAG
	5’-GAGATGGAGCAAGACATGCG
M13 uni (-21)	5’-TGTAAAACGACGGCCAGT
M13 rev (-29)	5’-CAGGAAACAGCTATGACC
SMT intergenic region-specific sequencing primers	5’-GAGAGAAAGAGCGGGGGAC
	5’-TGCGTCAAACAGGTGTGTGG
	5’-GCTGTTGAGCTGCTCGTCGTTC
	5’-CCCTTCGCCCCATTCTTGCC
