# Supplementary material for: Genomic instability at the locus of sterol C24-methyltransferase promotes amphotericin B resistance in Leishmania parasites
Source: PLoS Negl Trop Dis. 2019 Feb 4;13(2):e0007052. doi: 10.1371/journal.pntd.0007052 (PMC6375703; doi:10.1371/journal.pntd.0007052)
Supplement: S1 Data — (XLSX) [file pntd.0007052.s024.xlsx]

## Sheet: Legend
S1 Data: Differential expression analysis of RNA-seq data from wild-type and AmB-resistant promastigotes.
Differential expression analysis was carried out using DESeq2 (Love et al. 2014). The first tab ("Normalised counts") provides total per-gene mapped fragment counts, normalised by the size factor method in DESeq2. The remaining four tabs provide results of pairwise differential expression analysis between wild-type parasites and each individual resistant line. For each gene, baseMean gives a mean…

## Sheet: Normalised counts
gene	AmBRA/cl1	AmBRA/cl2	AmBRA/cl3	AmBRB/cl1	AmBRB/cl2	AmBRB/cl3	AmBRC/cl1	AmBRC/cl2	AmBRC/cl3	AmBRD/cl1	AmBRD/cl2	AmBRD/cl3	WT1	WT2	WT3
LmxM.01.0010	214.187	161.314	290.39	238.837	161.543	232.048	348.115	273.076	208.256	111.048	177.37	181.994	196.118	225.684	257.478
LmxM.01.0020	394.776	312.878	370.046	329.089	370.532	343.075	352.015	324.866	323.523	299.829	300.878	335.552	286.561	329.22	308.002
LmxM.01.0030	813.91	637.278	606.996	613.053	689.099	609.541	608.47	633.253	562.775	696.573	653.76	673.947	673.084	601.437	687.903
LmxM.01.0040	167.15	226.903	191.577	205.818	219.156	163.21	191.122	191.859	179.197	194.838	192.228	215.17	147.564	162.865	177.806
LmxM.01.0050	575.365	677.163	543.473	633.965	579.521	616.203	558.739	605.004	669.325	611.773	625.901	691.009	719.733	823.631	764.661
LmxM.01.0060	338.499	343.9	290.39	313.68	371.661	319.759	308.135	342.522	340.958	386.648	338.024	335.552	281.8	302.464	333.264
LmxM.01.0070	400.656	355.422	376.095	377.517	370.532	319.759	334.463	370.771	305.119	355.353	355.668	396.216	345.586	351.323	338.122
LmxM.01.0080	170.51	188.79	187.544	189.309	198.822	154.328	183.321	182.443	130.765	152.438	153.225	154.505	152.325	168.682	171.976
LmxM.01.0090	222.586	207.403	161.328	201.416	196.563	187.637	190.147	171.849	161.762	185.753	138.367	199.056	184.693	168.682	161.288
LmxM.01.0100	163.79	179.927	145.195	154.089	197.692	121.02	168.694	122.413	146.263	145.372	130.938	146.922	168.509	153.558	151.572
LmxM.01.0110	259.544	271.22	261.149	257.548	267.732	229.827	236.952	243.649	268.311	277.62	195.014	256.877	278.944	257.094	266.222
LmxM.01.0120	263.744	277.424	254.091	260.85	214.637	217.614	175.52	209.515	237.315	194.838	313.879	255.929	232.295	230.338	228.329
LmxM.01.0130	222.586	238.425	200.651	277.36	256.435	269.797	234.027	220.108	246.033	227.143	234.945	240.763	227.535	239.644	208.897
LmxM.01.0140	131.872	136.496	111.921	159.592	143.468	143.226	146.267	131.83	156.918	175.658	127.223	152.61	152.325	144.252	129.225
LmxM.01.0150	110.873	136.496	115.954	126.573	146.857	114.358	137.491	144.777	114.299	119.124	97.5069	123.225	128.524	132.619	126.31
LmxM.01.0160	235.186	227.789	243	230.032	245.138	233.158	220.375	253.066	241.189	278.629	260.018	347.874	219.919	229.174	288.57
LmxM.01.0170	367.898	333.263	273.249	323.586	315.178	236.489	304.235	329.574	354.519	320.02	295.307	364.936	317.977	300.137	337.15
LmxM.01.0180	503.129	540.667	472.892	467.769	465.424	407.471	464.153	488.476	524.03	464.382	496.821	504.275	512.191	574.681	551.877
LmxM.01.0190	335.14	242.857	274.257	289.466	232.712	262.025	256.454	271.899	247.97	269.543	220.087	285.314	228.487	244.297	224.443
LmxM.01.0200	230.986	204.744	232.917	225.63	186.396	168.762	210.624	180.089	192.758	189.791	204.3	200.952	198.974	177.988	185.578
LmxM.01.0210	755.954	713.503	598.929	632.864	675.542	519.609	641.624	793.332	665.45	716.763	626.83	794.328	743.534	704.973	822.958
LmxM.01.0220	528.328	645.255	437.602	628.461	683.45	640.629	657.225	608.535	648.983	726.859	691.835	654.989	496.959	553.741	559.65
LmxM.01.0230	183.949	185.245	173.427	178.303	162.672	166.541	174.545	176.558	172.416	152.438	166.226	152.61	158.037	160.538	175.862
LmxM.01.0240	638.361	619.551	506.166	515.096	580.65	478.529	470.004	529.673	538.559	604.706	560.897	600.012	648.331	558.394	626.692
LmxM.01.0250	344.379	322.627	232.917	255.347	297.103	273.128	256.454	287.2	287.684	291.753	241.446	327.021	263.712	294.32	263.308
LmxM.01.0260	412.415	335.036	298.456	303.775	256.435	303.105	335.439	271.899	285.746	373.525	340.81	388.633	361.771	317.587	345.895
LmxM.01.0270	188.988	258.811	198.635	224.529	251.916	229.827	255.479	240.118	233.44	266.515	270.233	265.408	260.856	285.014	295.371
LmxM.01.0280	251.145	272.992	304.506	324.687	274.51	268.687	236.952	281.315	250.876	262.477	221.016	260.669	266.568	202.418	256.506
LmxM.01.0290	253.665	272.106	264.174	267.454	298.233	272.017	295.459	281.315	242.158	266.515	321.308	283.418	288.465	315.26	335.207
LmxM.01.0300	455.252	474.191	577.755	562.423	615.67	662.834	584.092	572.046	556.963	602.687	595.256	650.25	555.032	679.38	691.79
LmxM.01.0310	368.738	393.535	446.676	374.215	432.663	502.955	401.746	397.843	338.053	417.944	371.455	412.33	434.125	407.162	419.738
LmxM.01.0315	122.633	108.133	126.037	114.466	123.134	128.792	101.412	114.174	108.487	146.381	130.938	146.922	102.819	107.026	124.367
LmxM.01.0320	392.256	430.761	408.361	301.573	415.718	369.722	438.8	433.154	387.453	505.772	437.388	472.995	432.221	396.693	387.674
LmxM.01.0330	573.685	549.53	769.332	531.606	509.481	574.012	769.363	706.23	591.834	616.82	611.043	685.321	489.343	601.437	576.168
LmxM.01.0335	617.362	647.028	705.809	676.889	584.039	646.18	910.755	734.479	846.584	805.602	758.696	862.576	712.117	778.262	761.746
LmxM.01.0340	223.426	236.653	224.851	250.944	240.62	236.489	268.156	255.42	223.754	256.42	234.017	302.376	257.048	279.197	277.882
LmxM.01.0350	503.129	449.374	410.378	407.234	414.589	444.11	406.622	427.269	434.916	407.848	396.528	459.725	508.383	500.228	418.766
LmxM.01.0360	231.826	211.835	173.427	224.529	193.174	199.85	198.923	207.161	213.099	217.048	201.514	225.597	185.646	215.214	200.153
LmxM.01.0370	296.502	326.173	284.34	294.97	285.806	286.451	248.654	277.784	262.499	327.086	305.522	339.343	261.808	288.504	304.115
LmxM.01.0380	496.41	481.282	501.125	508.492	414.589	552.917	452.452	457.873	547.277	535.049	497.749	467.308	494.103	436.245	455.687
LmxM.01.0390	549.327	652.346	468.859	559.122	502.703	558.469	530.461	480.236	574.399	611.773	554.396	563.992	578.833	503.718	533.417
LmxM.01.0400	173.029	148.019	120.996	126.573	106.189	133.233	133.59	182.443	151.107	118.115	119.794	109.007	155.181	131.455	126.31
LmxM.01.0410	1377.52	1341.03	1278.52	1233.81	1042.69	1213.53	1635.26	1760.87	1769.69	1671.77	1756.98	2054.07	1415.67	2040.47	2026.79
LmxM.01.0430	367.898	347.445	375.087	399.53	329.864	354.178	344.215	326.043	352.582	357.372	354.739	343.135	310.361	307.117	294.399
LmxM.01.0440	757.634	686.913	681.61	707.707	778.342	762.759	917.58	881.611	718.725	794.497	749.41	783.902	806.368	774.772	835.589
LmxM.01.0450	258.704	319.082	286.357	310.379	267.732	207.622	270.106	324.866	320.617	270.553	296.235	342.187	277.992	338.526	384.759
LmxM.01.0460	1585.82	1438.53	1325.91	1220.6	1207.62	1081.41	1226.69	1315.94	1327.99	1351.76	1199.8	1461.64	1290.95	1335.49	1265.04
LmxM.01.0470	1564.82	1614.91	1344.06	1426.42	1665.13	1321.23	1645.99	1563.12	1605.02	1873.68	1569.4	1829.42	1582.27	1763.59	1858.7
LmxM.01.0480	650.12	537.121	542.465	679.091	577.261	528.491	583.117	729.771	652.858	595.62	541.395	733.664	891.098	930.657	1081.41
LmxM.01.0490	1122.17	961.678	908.477	790.254	1009.92	818.273	895.153	1046.4	829.149	992.364	837.631	959.26	838.737	873.654	891.942
LmxM.01.0500	1170.05	1046.77	954.859	789.154	912.773	769.421	1040.44	1026.39	800.09	808.63	795.842	920.397	983.445	948.107	1023.11
LmxM.01.0510	45.3572	48.7486	43.3568	46.2266	38.4088	38.8596	42.9049	31.7804	39.7139	39.3715	36.2168	42.6549	36.1771	46.5328	39.8362
LmxM.01.0520	4051.07	4704.69	3389.9	4608.35	4157.18	3809.36	3667.4	3648.86	3890.99	4346.01	3899.35	4406.72	3173.11	3719.14	4096.33
LmxM.01.0530	580.405	521.167	525.324	442.454	380.699	413.022	442.701	473.174	552.12	422.991	406.743	423.705	397.948	382.733	342.008
LmxM.01.0540	631.642	505.213	503.141	506.291	517.389	500.734	470.979	421.384	492.065	547.163	511.679	527.024	479.822	513.025	492.609
LmxM.01.0550	288.102	231.334	233.925	243.24	199.952	145.446	196.973	275.43	222.785	174.648	212.658	248.346	239.911	232.664	278.853
LmxM.01.0560	541.767	435.192	534.398	423.744	407.811	424.125	392.97	434.332	418.449	435.106	407.672	421.809	407.468	422.286	435.283
LmxM.01.0570	658.52	615.119	574.73	649.373	654.079	582.895	658.201	535.558	545.34	706.668	615.686	626.553	579.785	530.474	633.493
LmxM.01.0580	577.885	497.236	486	542.612	523.037	466.316	509.984	517.902	527.904	562.306	495.892	491.005	484.582	510.698	560.622
LmxM.01.0590	373.777	335.922	326.689	299.372	362.624	295.333	272.056	337.813	256.687	347.277	281.377	332.708	267.52	312.933	312.86
LmxM.01.0600	689.598	547.758	515.241	467.769	413.459	405.251	440.751	437.863	460.1	448.229	473.605	484.37	456.974	445.552	475.12
LmxM.01.0610	187.309	202.972	185.527	205.818	210.119	141.005	180.396	184.797	174.354	205.943	172.726	165.88	171.365	164.028	143.799
LmxM.01.0620	830.709	783.524	701.776	838.682	890.18	857.133	796.666	690.928	814.619	987.316	934.209	727.976	706.405	771.282	773.405
LmxM.01.0630	448.533	423.67	450.71	353.303	349.068	304.215	330.563	399.02	372.923	376.553	364.954	361.144	364.627	308.28	323.548
LmxM.01.0640	1159.13	884.566	973.008	811.167	835.956	779.413	824.945	888.673	786.529	926.745	748.481	852.149	788.279	848.061	924.006
LmxM.01.0650	1094.45	906.725	973.008	841.984	989.591	935.962	936.107	938.109	837.867	997.412	899.849	871.107	835.881	856.204	923.034
LmxM.01.0660	787.032	628.414	652.369	472.172	514	489.631	515.834	561.453	557.932	539.087	536.752	512.806	486.486	417.632	478.035
LmxM.01.0670	232.666	198.54	230.9	171.699	149.116	152.108	187.221	177.735	192.758	158.496	204.3	170.619	183.741	151.232	141.856
LmxM.01.0680	653.48	521.167	544.481	483.178	460.905	461.875	515.834	490.83	496.908	518.896	515.394	425.601	431.269	423.449	451.801
LmxM.01.0690	1132.25	1586.55	1042.58	1515.57	1379.33	1330.11	1406.11	1194.71	1129.42	1270.99	1356.74	1223.72	1110.06	1257.55	1355.4
LmxM.01.0700	214.187	210.062	207.71	165.095	145.727	145.446	173.57	205.984	180.166	181.715	198.728	174.411	164.701	158.212	196.266
LmxM.01.0710	624.082	580.552	449.701	507.392	451.868	466.316	527.536	439.04	524.03	543.125	539.538	483.422	512.191	479.288	474.148
LmxM.01.0720	664.4	618.665	552.548	468.87	445.09	452.992	413.447	457.873	579.242	506.782	489.392	473.943	535.04	511.861	533.417
LmxM.01.0730	1215.41	1200.1	921.585	708.808	854.03	738.333	868.825	949.879	1001.57	982.269	890.563	968.739	993.918	893.431	814.213
LmxM.01.0740	578.725	553.076	471.884	400.63	421.367	419.684	396.871	433.154	459.132	499.715	478.248	400.956	422.701	361.793	405.163
LmxM.01.0750	952.502	852.658	786.473	660.38	613.411	636.188	706.956	769.791	792.341	751.087	767.983	660.676	700.693	667.746	710.25
LmxM.01.0760	264.584	230.448	203.676	168.397	202.211	168.762	195.997	201.276	173.385	217.048	190.371	183.89	177.077	165.192	167.118
LmxM.01.0770	4321.54	4517.67	4122.93	4665.58	4104.09	3959.24	4887.26	5047.19	4502.2	4671.08	4622.75	5281.62	3920.45	4839.42	5212.71
LmxM.01.0790	312.461	257.925	248.042	227.831	224.804	202.07	235.977	224.817	247.97	253.391	231.231	214.222	251.335	188.458	204.039
LmxM.01.0800	316.661	352.763	290.39	291.668	257.565	247.591	279.857	309.564	274.123	256.42	264.662	264.46	245.623	236.154	279.825
LmxM.01.0810	599.723	698.435	526.332	495.285	477.85	469.647	444.651	517.902	594.74	519.906	561.825	542.191	546.464	485.105	443.056
LmxM.01.0820	523.288	487.486	433.568	460.065	373.921	446.331	304.235	330.751	416.512	362.42	364.026	381.05	405.564	319.913	381.845
LmxM.01.0830	0	0	0	0	0	1.11028	0	1.17705	0	0	0.928637	0	0	0	0
LmxM.02.0030	0.839949	0.886339	1.0083	0	1.12967	0	0.975112	0	0	0	0	0	0	0	0.971615
LmxM.02.0040	194.028	207.403	195.61	376.416	420.237	450.772	279.857	289.554	319.649	319.01	172.726	309.959	295.129	315.26	312.86
LmxM.02.0050	74.7554	54.0667	95.7884	132.076	124.264	170.982	127.74	109.466	92.9887	88.8383	39.0028	78.6745	109.483	91.9024	73.8427
LmxM.02.0060	204.108	182.586	247.033	389.624	408.94	447.441	351.04	288.377	243.127	253.391	151.368	295.74	217.062	190.785	230.273
LmxM.02.0070	125.992	146.246	159.311	259.749	295.973	277.569	208.674	207.161	213.099	173.638	96.5782	198.108	194.214	210.561	191.408
LmxM.02.0080	289.782	310.219	316.606	607.549	617.929	567.351	450.502	540.266	442.665	404.82	219.158	450.246	443.645	476.962	453.744
LmxM.02.0085	231.826	238.425	231.909	446.857	476.721	434.118	381.269	383.718	294.464	312.953	124.437	338.395	290.369	348.996	324.519
LmxM.02.0090	262.904	222.471	243	422.643	555.797	518.499	374.443	394.312	366.143	360.401	163.44	373.467	307.505	318.75	314.803
LmxM.02.0100	111.713	164.859	110.913	261.951	369.402	263.135	207.699	225.994	174.354	221.086	58.5041	188.629	157.085	138.435	147.685
LmxM.02.0110	236.866	287.174	271.232	574.53	638.263	621.754	415.398	420.207	402.951	427.029	188.513	371.571	395.092	378.079	377.958
LmxM.02.0120	888.666	948.383	831.847	1552.99	1701.28	1582.14	1212.06	1414.81	1353.18	1244.75	594.328	1324.2	1329.98	1329.68	1176.63
LmxM.02.0130	111.713	143.587	150.237	281.762	277.899	333.083	202.823	260.128	195.664	221.086	87.2919	238.867	207.542	195.438	200.153
LmxM.02.0140	297.342	305.787	251.066	626.26	595.336	675.047	438.8	342.522	426.198	413.906	198.728	383.894	387.476	351.323	348.81
LmxM.02.0150	446.853	545.099	412.394	1037.9	1028	992.586	769.363	810.988	840.772	726.859	357.525	746.934	793.04	756.159	717.052
LmxM.02.0160	257.024	214.494	273.249	641.669	429.274	843.809	648.449	396.666	341.927	220.077	323.166	204.743	224.679	295.484	309.945
LmxM.02.0170	179.749	168.404	147.212	401.731	421.367	529.601	392.97	314.272	281.872	256.42	175.512	242.659	238.959	236.154	273.995
LmxM.02.0200	138.592	175.495	163.344	392.926	454.127	464.095	377.368	348.407	341.927	333.144	135.581	323.229	347.49	345.506	314.803
LmxM.02.0200partial	33.598	46.976	36.2988	92.4532	100.541	98.8145	109.213	89.4558	81.3651	79.7525	35.2882	66.352	78.0663	93.0657	79.6724
LmxM.02.0230	316.661	312.878	300.473	750.632	872.105	827.155	694.28	712.115	629.611	608.744	271.162	589.585	618.818	590.967	626.692
LmxM.02.0240	615.683	596.506	566.664	795.758	756.879	789.406	548.988	592.056	627.673	650.135	320.38	538.399	554.08	515.351	517.871
LmxM.02.0250	584.604	578.779	512.216	724.217	746.712	814.942	596.768	548.505	592.803	574.42	241.446	534.608	589.305	560.721	521.757
LmxM.02.0260	441.813	436.965	406.344	462.266	452.998	494.073	430.999	397.843	348.707	413.906	295.307	424.653	421.749	375.753	356.583
LmxM.02.0270	178.909	188.79	164.353	239.938	256.435	258.694	193.072	151.839	143.358	181.715	95.6496	178.203	156.133	154.722	156.43
LmxM.02.0280	323.38	315.537	303.498	395.127	326.475	340.855	288.633	301.325	239.252	282.667	146.725	269.2	233.247	251.277	284.683
LmxM.02.0290	393.936	412.148	370.046	537.109	570.483	536.263	362.742	342.522	368.08	394.725	211.729	330.812	329.402	307.117	342.008
LmxM.02.0300	1632.02	1734.57	1772.59	2349.85	2280.8	2240.54	1868.31	1645.52	1630.21	1627.36	953.71	1601.93	1533.72	1568.16	1524.46
LmxM.02.0310	1075.97	1274.56	947.801	2586.49	2085.37	2372.66	1614.79	1214.72	1545.94	1598.08	788.413	1278.7	1101.5	1131.91	1137.76
LmxM.02.0320	383.017	376.694	377.104	488.681	480.11	413.022	345.19	359	318.68	376.553	156.94	335.552	278.944	287.34	316.746
LmxM.02.0330	163.79	168.404	175.444	223.428	266.602	198.739	163.819	136.538	158.856	148.4	73.3623	134.6	126.62	117.495	116.594
LmxM.02.0340	314.981	270.333	238.967	353.303	321.956	328.642	271.081	250.712	260.562	258.439	116.08	232.232	206.59	223.358	233.188
LmxM.02.0350	508.169	444.942	419.452	537.109	604.373	580.674	367.617	460.227	400.045	412.896	237.731	413.278	430.317	386.223	410.993
LmxM.02.0360	432.574	508.759	509.191	622.958	702.655	667.276	461.228	422.561	429.104	516.877	266.519	472.995	433.173	405.999	435.283
LmxM.02.0370	793.752	700.208	756.224	980.664	1113.85	1034.78	681.603	660.325	677.074	756.135	419.744	704.279	633.099	660.766	576.168
LmxM.02.0380	571.165	514.077	506.166	695.6	762.527	597.328	515.834	524.964	441.696	424.001	232.159	545.982	412.228	464.165	458.602
LmxM.02.0390	383.017	395.307	377.104	554.719	643.912	522.94	370.543	349.584	320.617	414.915	221.016	399.06	360.819	387.386	410.993
LmxM.02.0400	79.7951	92.1793	129.062	144.183	151.376	175.424	119.939	100.049	114.299	116.095	54.7896	119.434	101.867	112.842	108.821
LmxM.02.0410	474.571	465.328	451.718	566.826	636.004	577.343	318.862	383.718	441.696	432.077	189.442	431.288	418.892	352.486	327.434
LmxM.02.0420	625.762	542.439	624.137	837.582	892.439	876.007	529.486	596.764	549.214	531.011	260.018	575.367	624.531	501.391	484.836
LmxM.02.0430	240.225	254.379	219.809	368.712	460.905	349.737	220.375	218.931	185.009	186.762	130.938	226.545	187.55	204.745	213.755
LmxM.02.0440	22.6786	16.8404	21.1743	15.4089	28.2417	13.3233	29.2534	17.6558	20.3413	20.1905	3.71455	18.9577	19.9926	25.5931	20.4039
LmxM.02.0440	530.848	461.783	492.05	630.663	747.841	637.298	528.511	559.099	492.065	506.782	239.588	538.399	467.446	408.326	440.142
LmxM.02.0450	1343.08	1540.46	1338.01	2148.44	2610.67	1806.42	1475.34	1465.43	1474.26	2157.36	752.196	1734.63	1033.9	1206.36	1303.91
LmxM.02.0460	1729.45	2290.3	1643.53	3389.95	3725.65	2971.1	2551.87	2507.12	2352.81	2490.5	1137.58	2604.79	1792.67	2103.28	2265.81
LmxM.02.0470	1226.33	1138.06	1034.51	1456.14	1508.11	1342.32	1024.84	1078.18	1035.47	950.973	530.252	1038.88	1014.86	963.23	949.268
LmxM.02.0480	153.711	143.587	159.311	227.831	210.119	168.762	133.59	104.757	154.012	135.276	64.0759	134.6	131.38	140.762	133.111
LmxM.02.0490	218.387	198.54	187.544	314.781	323.086	285.341	189.172	185.974	212.13	197.867	105.865	198.108	219.919	181.478	163.231
LmxM.02.0500	301.542	323.514	283.332	379.718	390.866	370.832	218.425	293.085	295.433	250.362	143.01	262.564	293.225	279.197	232.216
LmxM.02.0510	160.43	196.767	172.419	281.762	242.879	294.223	170.645	149.485	190.82	201.905	103.079	191.473	169.461	175.661	146.714
LmxM.02.0520	1313.68	1250.62	1135.34	1786.33	1677.56	1642.1	1126.25	1147.62	1168.17	1083.22	605.471	1205.71	1147.19	1226.14	1146.51
LmxM.02.0530	873.547	1038.79	851.004	1239.31	1208.75	1150.25	917.58	875.725	964.757	1034.76	546.039	1024.66	808.272	846.898	925.949
LmxM.02.0540	525.808	590.302	521.29	908.022	863.068	884.89	570.44	606.181	557.932	604.706	344.524	585.793	573.121	622.377	626.692
LmxM.02.0550	1358.2	2049.22	1239.2	4300.17	3390.14	3864.87	2322.72	1813.83	2091.28	2461.22	1372.53	2568.77	1774.58	2174.25	2284.27
LmxM.02.0560	538.407	492.805	454.743	788.053	772.694	824.935	478.78	460.227	486.253	517.887	303.664	563.044	500.767	507.208	503.296
LmxM.02.0570	640.881	753.388	794.539	1212.9	1074.32	1282.37	906.854	868.663	795.247	612.782	412.315	720.393	688.316	716.606	711.222
LmxM.02.0580	1243.96	1478.41	1221.05	2044.98	1877.51	2041.8	1249.12	1367.73	1313.46	1273.01	725.265	1443.63	1552.76	1504.17	1414.67
LmxM.02.0590	374.617	363.399	353.913	550.316	525.296	580.674	384.194	344.876	348.707	340.21	195.942	354.509	355.107	318.75	332.292
LmxM.02.0600	117.593	114.338	115.954	159.592	137.82	122.13	107.262	103.58	110.424	113.067	61.29	112.798	107.579	104.699	122.423
LmxM.02.0610	440.133	376.694	310.556	509.593	558.057	522.94	379.319	360.177	389.39	380.591	161.583	426.549	404.612	382.733	458.602
LmxM.02.0620	422.494	389.103	379.12	545.914	589.688	536.263	359.816	396.666	404.888	395.734	197.8	347.874	303.697	342.016	405.163
LmxM.02.0630	225.106	238.425	222.834	316.982	307.27	331.972	217.45	271.899	243.127	189.791	110.508	228.44	205.638	217.541	241.932
LmxM.02.0640	447.693	480.396	442.643	651.575	639.393	588.446	386.144	471.997	493.034	376.553	228.445	454.037	380.811	411.816	418.766
LmxM.02.0650	252.825	234.88	239.975	374.215	421.367	391.927	277.907	277.784	235.378	318.001	122.58	290.053	214.206	233.828	255.535
LmxM.02.0660	369.577	412.148	379.12	552.518	499.314	435.228	371.518	401.374	399.076	355.353	158.797	371.571	476.966	468.818	438.198
LmxM.02.0670	720.676	586.756	510.199	963.054	998.628	861.574	666.977	740.365	576.336	667.297	300.878	753.569	687.364	723.586	797.696
LmxM.02.0680	376.297	298.696	314.589	461.165	475.591	405.251	324.712	302.502	239.252	326.077	163.44	400.956	340.826	317.587	354.639
LmxM.02.0690	424.174	561.939	379.12	828.777	861.938	846.03	470.979	407.259	444.602	550.192	388.17	486.265	443.645	423.449	389.618
LmxM.02.0700	710.597	797.705	589.855	1208.5	1261.84	1210.2	743.035	595.587	727.443	774.306	597.114	744.09	637.859	807.345	694.705
LmxM.02.0710	1231.37	1143.38	1100.05	1667.46	2025.5	1734.25	1103.83	1133.5	1055.81	1199.32	842.274	1190.54	1151.95	1090.03	1063.92
LmxM.02.0720	3.3598	1.77268	2.0166	15.4089	5.64835	5.55138	3.90045	2.3541	5.81179	5.04763	1.85727	3.79154	1.90406	1.16332	7.77292
LmxM.02.0730	166.31	163.086	163.344	213.523	196.563	217.614	144.317	165.964	143.358	158.496	120.723	173.463	113.291	147.742	139.913
LmxM.02.0740	2658.44	2449.84	2798.03	4371.71	3700.8	4302.32	2961.41	2658.96	2343.12	2923.59	2353.17	2835.13	2881.79	3379.45	3568.74
LmxM.03.0010	310.781	262.356	292.407	280.661	250.787	381.935	457.327	459.05	466.881	283.677	405.814	255.929	515.047	522.331	482.893
LmxM.03.0020	524.968	492.805	670.519	604.248	528.685	679.489	1157.46	1235.9	1080.02	476.496	622.187	497.64	804.464	950.433	1001.73
LmxM.03.0030	601.403	683.367	703.793	730.82	764.786	859.353	1170.13	1145.27	1236.94	638.02	787.484	679.634	1111.02	1160.99	1144.56
LmxM.03.0040	543.447	536.235	550.531	520.599	457.516	579.564	941.958	919.276	890.173	592.592	669.547	665.416	750.198	730.566	760.774
LmxM.03.0060	213.347	233.107	244.008	267.454	158.154	204.291	339.339	327.22	328.366	217.048	223.802	242.659	362.723	295.484	287.598
LmxM.03.0070	534.207	566.371	494.066	567.927	452.998	564.02	705.981	789.801	800.09	599.658	598.042	571.575	778.759	701.483	709.279
LmxM.03.0080	920.584	774.66	769.332	911.324	911.643	903.764	1426.59	1492.5	1396.77	921.697	924.922	942.198	1170.99	1211.02	1297.11
LmxM.03.0090	328.42	327.059	268.207	269.655	306.14	300.885	390.045	479.059	489.159	315.982	288.806	369.675	391.284	389.713	408.078
LmxM.03.0100	652.64	595.62	772.357	580.034	610.022	609.541	888.327	964.004	801.059	632.973	585.041	684.374	688.316	765.465	762.718
LmxM.03.0110	348.579	344.786	276.274	307.077	354.716	300.885	510.959	562.63	541.465	337.182	284.163	327.021	497.911	454.859	414.88
LmxM.03.0120	599.723	612.46	457.768	499.687	541.112	472.977	693.305	727.417	798.153	516.877	466.176	586.741	755.91	751.505	718.023
LmxM.03.0130	286.423	272.106	262.158	279.561	326.475	275.348	439.775	434.332	381.641	287.715	276.734	296.688	325.594	315.26	366.299
LmxM.03.0140	254.505	320.855	256.108	319.184	314.048	368.611	505.108	399.02	446.539	367.467	334.309	325.125	339.874	388.549	339.094
LmxM.03.0150	641.721	530.917	520.282	519.499	591.947	567.351	968.286	966.358	890.173	628.935	513.536	570.627	713.069	722.422	791.866
LmxM.03.0160	1061.7	1013.09	962.925	891.513	997.498	912.646	1478.27	1457.19	1400.64	1109.47	1043.79	1074.9	1380.44	1422.74	1517.66
LmxM.03.0170	338.499	317.309	342.822	353.303	300.492	311.987	478.78	500.246	481.41	363.429	343.596	354.509	401.756	440.899	451.801
LmxM.03.0180	230.146	178.154	170.402	166.196	141.209	123.241	207.699	290.731	223.754	151.429	152.296	168.724	218.014	193.111	194.323
LmxM.03.0190	530.848	460.01	464.826	433.649	455.257	408.581	676.728	783.915	614.113	539.087	423.458	499.536	608.346	621.214	640.294
LmxM.03.0200	1304.44	1317.1	1102.07	1525.48	1537.48	1539.95	2371.47	2252.87	2378.96	1678.84	1259.23	1618.04	1967.84	2231.25	2362
LmxM.03.0210	412.415	361.626	421.469	442.454	464.294	390.817	647.474	643.846	586.022	416.934	382.598	444.558	528.376	542.108	624.748
LmxM.03.0220	393.936	325.286	423.485	368.712	373.921	326.421	576.291	561.453	469.786	394.725	361.24	405.695	523.616	543.271	540.218
LmxM.03.0230	1335.52	1465.12	1259.37	1287.74	1443.72	1226.85	1871.24	1837.38	1898.52	1477.95	1339.09	1473.96	1631.78	1909.01	1942.26
LmxM.03.0240	205.787	166.632	160.32	195.913	179.617	197.629	242.803	298.971	245.064	178.686	169.012	167.776	225.631	254.767	245.819
LmxM.03.0250	3030.54	3331.75	3201.35	2711.96	2550.79	2815.66	5938.43	6373.73	5771.11	4016.9	4024.71	4652.22	4522.13	5639.78	6309.67
LmxM.03.0260	138.592	159.541	163.344	190.41	192.044	139.895	210.624	217.754	216.005	167.581	141.153	161.141	183.741	201.255	190.437
LmxM.03.0270	650.96	591.188	543.473	466.668	503.833	430.787	728.409	798.04	751.658	533.03	473.605	577.262	693.077	696.829	712.194
LmxM.03.0280	389.736	325.286	310.556	323.586	342.29	316.429	442.701	486.122	507.563	295.791	307.379	331.76	458.878	348.996	389.618
LmxM.03.0290	165.47	192.336	174.436	189.309	179.617	176.534	247.678	243.649	266.374	177.677	168.083	206.639	244.671	267.564	259.421
LmxM.03.0310	640.041	619.551	526.332	569.027	512.87	502.955	800.567	829.82	747.784	576.439	541.395	604.751	723.541	715.443	731.626
LmxM.03.0320	1011.3	1017.52	898.394	1008.18	1098.04	1079.19	1608.93	1458.37	1416.14	1056.97	1128.29	1088.17	1166.23	1375.05	1295.16
LmxM.03.0330	370.417	360.74	336.772	326.888	324.215	288.672	453.427	429.623	455.257	295.791	324.094	318.49	403.66	402.509	372.128
LmxM.03.0340	337.659	285.401	310.556	268.554	251.916	308.657	364.692	393.135	426.198	289.734	287.877	267.304	319.881	305.953	307.03
LmxM.03.0350	785.352	732.116	771.349	638.367	672.153	631.747	1044.34	1066.41	1018.03	624.897	668.619	669.207	1009.15	964.393	871.539
LmxM.03.0360	1213.73	1181.49	894.361	870.601	946.663	737.223	1676.22	2006.87	1915.95	1067.07	1081.86	1314.72	1414.71	1392.5	1536.12
LmxM.03.0370	559.406	476.85	636.237	439.153	358.105	426.346	830.795	820.404	659.638	363.429	446.674	422.757	532.184	593.294	659.726
LmxM.03.0380	917.224	1376.48	1072.83	1018.09	956.83	811.611	2095.52	2092.8	2098.06	824.783	1041.93	1139.36	1390.91	1635.63	1670.21
LmxM.03.0390	87.3547	62.0437	80.6639	68.2392	53.0945	42.1905	109.213	137.715	102.675	82.7811	78.9341	83.4139	133.284	151.232	155.458
LmxM.03.0390	120.113	116.11	138.137	110.063	94.8923	57.7343	214.525	221.285	182.103	149.41	125.366	152.61	211.35	182.641	227.358
LmxM.03.0400	1329.64	1657.45	1354.15	1161.17	1099.17	905.985	2569.42	2620.11	2293.72	1361.85	1636.26	1703.35	1566.09	1932.28	2059.82
LmxM.03.0410	1645.46	1557.3	1546.73	1348.28	1277.66	1247.95	2657.18	2774.31	2532	1681.87	1815.49	1764.96	2353.41	2826.87	2817.68
LmxM.03.0420	908.825	866.84	768.324	649.373	666.505	617.313	1040.44	1042.87	1127.49	757.144	717.836	719.445	905.379	935.31	914.29
LmxM.03.0430	1316.2	1013.97	1162.57	1062.11	726.378	870.456	1645.99	1886.81	1894.64	1331.56	1314.95	1346.95	1374.73	1843.86	1831.49
LmxM.03.0440	2066.27	1605.16	2056.93	1526.58	1084.48	1385.62	2240.81	2682.5	2818.72	1814.12	1753.27	1676.81	1811.71	2375.5	2380.46
LmxM.03.0450	853.388	795.046	780.423	698.902	632.615	643.96	1065.8	985.191	1103.27	685.468	692.763	662.572	919.659	887.614	933.722
LmxM.03.0460	895.385	1005.99	686.651	653.776	753.49	591.777	1017.04	1313.59	1276.66	883.335	911.921	924.189	927.276	995.803	1097.92
LmxM.03.0470	782.832	669.186	602.963	495.285	606.633	516.278	872.725	1013.44	916.326	642.058	553.468	588.637	767.335	659.603	809.355
LmxM.03.0480	839.949	702.867	671.527	543.713	614.54	584.005	905.879	929.87	906.639	640.039	618.472	599.064	837.785	744.526	741.342
LmxM.03.0490	718.156	668.3	683.627	571.229	600.984	598.438	905.879	894.558	934.73	549.182	644.474	543.139	704.501	766.629	687.903
LmxM.03.0500	222.586	138.269	225.859	163.994	133.301	108.807	281.807	307.21	252.813	92.8764	130.009	137.443	215.158	188.458	177.806
LmxM.03.0510	1118.81	1163.76	979.058	806.764	755.749	830.486	1339.8	1521.93	1419.05	832.859	976.926	788.641	1349.98	1273.84	1187.31
LmxM.03.0520	865.147	717.048	669.51	658.179	607.762	616.203	924.406	1032.27	1056.78	728.878	647.26	642.667	906.331	841.081	837.532
LmxM.03.0530	900.425	916.475	848.988	789.154	791.898	783.854	1197.44	1386.57	1385.14	782.383	761.482	786.745	1112.92	1065.6	980.359
LmxM.03.0540	774.433	862.408	644.303	806.764	805.454	764.98	1225.72	1178.23	1111.99	846.992	816.272	771.579	992.013	1085.38	1064.89
LmxM.03.0550	804.671	735.661	698.751	674.688	570.483	695.032	867.85	1032.27	1080.02	611.773	619.401	609.491	769.239	727.076	768.547
LmxM.03.0560	539.247	470.646	493.058	450.159	378.439	413.022	610.42	592.056	660.607	379.582	429.959	388.633	510.287	473.472	484.836
LmxM.03.0570	557.726	454.692	446.676	406.134	428.145	368.611	522.66	573.223	516.281	470.439	403.957	406.643	480.774	496.738	559.65
LmxM.03.0580	444.333	339.468	399.286	333.492	323.086	309.767	566.54	718.001	528.873	363.429	353.811	397.164	407.468	418.796	485.807
LmxM.03.0590	943.263	818.977	712.867	652.675	675.542	678.378	916.605	1117.02	1006.41	746.04	664.904	700.488	866.346	865.511	868.624
LmxM.03.0600	650.96	405.943	540.448	411.637	499.314	406.361	731.334	881.611	596.677	407.848	393.742	450.246	606.442	549.088	581.026
LmxM.03.0610	576.205	532.69	522.299	452.36	428.145	433.007	731.334	768.614	679.98	508.801	451.318	454.985	563.601	603.764	654.868
LmxM.03.0620	257.024	233.994	218.801	197.013	192.044	179.865	274.982	295.44	299.307	167.581	166.226	172.515	298.937	229.174	227.358
LmxM.03.0630	425.854	405.943	433.568	390.725	358.105	370.832	594.818	649.732	538.559	381.601	400.243	390.529	422.701	433.919	469.29
LmxM.03.0640	542.607	505.213	502.133	497.486	475.591	429.677	727.433	782.738	784.592	475.487	505.179	503.327	603.586	677.053	642.237
LmxM.03.0650	821.47	694.89	752.191	714.311	656.338	686.15	1099.93	1104.07	988.973	710.706	738.266	735.559	856.825	906.227	892.914
LmxM.03.0660	1005.42	836.704	898.394	953.148	866.457	847.14	1328.1	1414.81	1322.18	855.068	860.846	884.377	1104.35	1100.5	1093.07
LmxM.03.0670	96.5941	130.292	95.7884	134.277	105.059	82.1604	106.287	135.361	183.071	107.01	115.151	132.704	171.365	152.395	123.395
LmxM.03.0680	0	1.77268	0	7.70443	12.4264	24.4261	37.0543	52.9673	117.204	19.181	33.4309	9.47886	18.0885	26.7564	32.0633
LmxM.03.0690	1508.55	1754.95	979.058	1575.01	1889.94	1716.49	2009.71	2517.71	2333.43	2014	1710.55	1554.53	1971.65	1898.54	1874.25
LmxM.03.0700	1304.44	1310.9	1113.16	967.456	1064.15	1080.3	1612.84	1665.53	1977.95	1171.05	1147.8	1125.14	1408.05	1518.13	1389.41
LmxM.03.0710	267.104	218.039	241.992	203.617	208.989	220.945	321.787	322.512	370.017	251.372	234.017	185.786	291.321	288.504	281.768
LmxM.03.0720	419.134	335.036	345.846	312.58	279.028	286.451	439.775	450.81	526.936	289.734	315.737	302.376	392.236	345.506	382.816
LmxM.03.0730	470.371	483.055	356.938	471.071	468.813	460.764	643.574	594.41	708.07	488.611	474.533	392.425	414.132	429.266	442.085
LmxM.03.0740	162.95	144.473	212.751	181.604	171.71	162.1	273.031	248.358	237.315	196.858	143.939	212.326	229.439	194.275	259.421
LmxM.03.0750	710.597	580.552	557.589	478.775	564.835	625.085	798.617	979.306	843.678	637.011	562.754	601.907	811.128	857.368	824.901
LmxM.03.0760	229.306	233.107	193.593	181.604	219.156	208.732	282.782	271.899	275.091	221.086	180.156	176.307	251.335	254.767	226.386
LmxM.03.0770	324.22	367.831	300.473	254.246	312.919	283.12	441.726	450.81	468.818	355.353	308.307	300.48	384.619	355.976	353.668
LmxM.03.0780	1558.11	1471.32	1393.47	1280.04	1241.51	1124.71	2060.41	2159.89	2009.91	1365.89	1354.88	1385.81	1921.19	2025.34	1989.87
LmxM.03.0790	213.347	196.767	197.627	146.384	160.413	153.218	228.176	256.597	247.97	167.581	156.94	170.619	208.494	203.581	230.273
LmxM.03.0800	1103.69	1087.54	985.108	867.299	904.865	760.539	1309.58	1348.9	1308.62	886.364	924.922	989.593	1279.53	1185.42	1119.3
LmxM.03.0810	596.364	426.329	402.311	342.297	399.903	298.664	484.631	542.62	495.94	316.991	351.953	394.32	578.833	559.557	537.303
LmxM.03.0820	983.58	785.296	754.208	652.675	724.118	635.078	1031.67	1101.72	1113.93	638.02	603.614	722.289	1051.04	1043.5	1015.34
LmxM.03.0821	364.538	299.583	337.78	326.888	315.178	298.664	444.651	515.548	392.296	269.543	251.661	242.659	376.051	421.122	416.823
LmxM.03.0830	115.073	114.338	81.6722	104.56	96.0219	92.1529	151.142	120.059	132.703	80.7621	92.8637	80.5703	154.229	157.048	149.629
LmxM.03.0840	672.799	559.28	640.27	472.172	440.571	423.015	744.986	923.984	896.953	579.468	557.182	599.064	874.914	899.247	843.362
LmxM.03.0850	1320.4	1235.56	1056.7	1116.04	1183.89	1075.86	1635.26	1663.17	1649.58	1093.32	1031.72	1144.1	1374.73	1405.29	1460.34
LmxM.03.0860	461.132	394.421	330.722	337.894	318.567	292.002	475.855	564.984	572.461	321.029	348.239	364.936	521.711	504.881	469.29
LmxM.03.0870	427.534	405.057	344.838	288.366	371.661	254.253	453.427	512.017	533.716	343.239	314.808	407.591	496.007	479.288	499.41
LmxM.03.0880	473.731	509.645	422.477	447.958	433.793	413.022	590.918	706.23	744.878	488.611	409.529	458.777	680.7	554.904	591.713
LmxM.03.0890	541.767	529.144	435.585	496.385	474.461	474.088	693.305	715.646	727.443	494.668	437.388	486.265	655.947	699.156	658.755
LmxM.03.0900	335.14	334.15	324.672	315.882	292.584	252.033	524.61	562.63	617.987	338.191	371.455	355.457	513.143	489.758	511.069
LmxM.03.0910	402.336	348.331	351.896	346.699	350.198	355.288	547.038	557.922	533.716	445.201	333.381	411.382	454.117	496.738	499.41
LmxM.03.0920	483.811	538.894	488.017	547.015	523.037	491.852	895.153	875.725	767.156	577.449	633.33	626.553	630.243	646.807	640.294
LmxM.03.0930	467.852	496.35	431.552	458.964	446.22	478.529	635.773	674.45	728.411	499.715	481.034	464.464	565.505	578.171	548.962
LmxM.03.0940	272.143	239.312	262.158	282.863	263.213	282.01	356.891	389.604	366.143	226.134	239.588	263.512	327.498	268.727	310.917
LmxM.03.0950	614.843	543.326	662.452	675.789	559.187	639.519	923.431	1001.67	906.639	537.068	560.897	606.647	763.527	864.348	898.744
LmxM.03.0960	771.913	1040.56	998.216	1241.51	1205.36	1303.46	1886.84	1905.64	1819.09	1462.8	1202.58	1440.79	1450.89	1560.01	1688.67
LmxM.03.0970	829.03	1043.22	842.938	1026.89	1093.52	1093.62	1738.62	1413.64	1566.28	1219.51	1207.23	1073.95	1386.15	1376.21	1391.35
LmxM.03.0980	2730.67	2898.33	2814.16	2899.07	2841.12	2751.26	4830.7	5274.36	4338.5	2959.93	2884.35	3403.86	4620.19	4803.35	5088.35
LmxM.04.0010	1531.23	2168.87	1631.43	1940.42	2001.77	2095.09	1982.4	2170.48	2142.61	2031.17	2045.79	1975.39	3188.34	2915.28	2867.24
LmxM.04.0020	141.111	123.201	200.651	170.598	146.857	170.982	202.823	170.672	152.075	92.8764	151.368	132.704	243.719	238.481	214.727
LmxM.04.0030	626.602	633.732	662.452	691.198	643.912	741.664	688.429	661.502	725.505	718.782	777.269	686.269	937.748	910.88	834.617
LmxM.04.0035	0.839949	0	2.0166	0	1.12967	0	0	0	1.93726	0	0.928637	0	0	1.16332	0.971615
LmxM.04.0040	1106.21	1074.24	1018.38	1014.78	807.714	677.268	1010.22	1304.17	1152.67	1213.45	1335.38	1492.92	1707.94	2014.87	2031.65
LmxM.04.0045	253.665	282.742	250.058	324.687	279.028	295.333	310.086	275.43	312.868	315.982	311.093	295.74	370.339	380.406	380.873
LmxM.04.0050	1658.06	1685.82	1494.3	1559.6	1747.6	1679.85	1975.58	1543.11	1776.47	1703.07	1640.9	1725.15	2028.77	2164.94	2155.04
LmxM.04.0060	295.662	256.152	297.448	297.171	300.492	283.12	315.936	296.617	349.676	318.001	299.95	318.49	415.084	457.185	385.731
LmxM.04.0070	437.613	412.148	442.643	365.41	445.09	433.007	416.373	409.613	439.759	420.972	458.747	487.213	542.656	578.171	548.962
LmxM.04.0080	246.105	227.789	199.643	194.812	216.897	180.975	224.276	221.285	203.413	225.124	208.943	213.274	266.568	285.014	269.137
LmxM.04.0090	782.832	865.067	717.909	838.682	867.586	856.022	853.223	892.204	1145.89	886.364	770.769	896.7	1341.41	1087.71	1123.19
LmxM.04.0100	1385.92	1341.03	1290.62	1249.22	1077.7	935.962	1066.77	1062.88	1079.06	1010.54	1146.87	1166.85	1641.3	1945.07	1860.64
LmxM.04.0110	396.456	380.239	333.747	353.303	317.437	320.87	362.742	351.938	311.899	404.82	352.882	400.008	447.453	399.019	464.432
LmxM.04.0120	229.306	194.108	245.017	230.032	246.268	162.1	212.574	243.649	247.97	225.124	179.227	243.607	346.538	351.323	325.491
LmxM.04.0123	290.622	226.016	260.141	268.554	292.584	240.93	270.106	291.908	264.437	315.982	296.235	295.74	361.771	358.303	371.157
LmxM.04.0127	325.9	324.4	341.813	293.869	283.547	326.421	352.015	328.397	351.613	329.105	316.665	333.656	431.269	409.489	438.198
LmxM.04.0130	1195.25	616.006	1884.51	3515.42	1352.21	3704.99	2230.08	1064.05	947.322	463.372	833.916	530.816	1476.6	1988.12	2233.74
LmxM.04.0180	512.369	271.22	771.349	554.719	309.529	529.601	795.691	469.643	331.272	210.991	362.168	255.929	474.11	538.618	543.133
LmxM.04.0190	1070.09	501.668	1432.79	1119.34	619.059	1189.11	1547.5	920.453	1034.5	433.087	614.758	451.194	961.549	1113.3	1167.88
LmxM.04.0200	499.77	256.152	694.718	522.801	312.919	550.697	846.397	602.65	462.037	266.515	382.598	313.75	572.169	680.543	718.995
LmxM.04.0210	397.296	252.607	522.299	344.498	219.156	367.501	526.56	393.135	283.809	239.258	238.66	265.408	424.605	430.429	459.574
LmxM.04.0220	977.7	712.617	1072.83	932.236	782.861	887.11	1138.93	885.142	880.486	715.754	865.49	849.306	1262.39	1327.35	1426.33
LmxM.04.0230	464.492	326.173	565.656	431.448	403.292	448.551	510.959	396.666	394.233	314.972	386.313	343.135	505.527	547.924	581.026
LmxM.04.0240	739.995	752.502	625.145	756.135	659.727	699.474	808.368	841.591	801.059	816.706	910.064	917.553	1086.26	1190.08	1226.18
LmxM.04.0250	725.716	685.14	665.477	626.26	642.782	558.469	698.18	793.332	870.8	667.297	652.832	659.729	918.707	851.551	894.857
LmxM.04.0260	253.665	249.948	217.793	199.215	218.026	185.416	203.798	235.41	202.444	232.191	210.801	240.763	308.457	367.609	360.469
LmxM.04.0270	739.155	686.913	649.344	687.896	802.065	669.496	646.499	685.043	632.517	689.506	595.256	686.269	849.209	802.692	793.809
LmxM.04.0280	1511.91	1627.32	1314.82	1742.3	1703.54	1633.22	1684.02	1630.21	1882.05	1758.59	1889.78	1665.44	1977.36	1960.2	1820.81
LmxM.04.0290	708.077	733.889	643.295	679.091	640.523	525.16	718.657	776.853	648.983	758.154	811.629	800.016	997.726	999.293	1137.76
LmxM.04.0300	374.617	342.127	350.888	384.121	390.866	329.752	380.294	379.01	346.77	360.401	326.88	355.457	403.66	409.489	461.517
LmxM.04.0310	310.781	241.084	281.315	493.084	363.754	255.363	346.165	513.194	515.312	544.134	494.035	965.896	1120.54	1235.45	1366.09
LmxM.04.0320	83.9949	54.953	71.5892	80.3462	57.6132	69.9474	47.7805	71.8001	75.5533	100.953	86.3632	105.215	140.9	151.232	155.458
LmxM.04.0330	526.648	463.555	535.407	466.668	499.314	410.802	431.975	486.122	442.665	407.848	498.678	442.663	606.442	571.191	560.622
LmxM.04.0340	310.781	306.673	373.071	300.473	285.806	285.341	256.454	253.066	266.374	282.667	325.952	301.428	368.435	338.526	370.185
LmxM.04.0350	2379.58	2177.74	2147.68	1779.72	1708.06	1673.19	1955.1	1979.8	1920.8	1722.25	1970.57	1980.13	2247.74	2352.24	2227.91
LmxM.04.0370	174.709	160.427	211.743	163.994	155.894	152.108	168.694	174.203	157.887	164.553	164.369	163.036	218.966	210.561	202.096
LmxM.04.0380	138.592	129.406	116.963	148.585	150.246	142.115	107.262	117.705	149.169	178.686	116.08	132.704	149.468	164.028	151.572
LmxM.04.0390	0.839949	0.886339	2.0166	95.7551	4.51868	26.6466	296.434	176.558	220.848	102.972	123.509	0	292.273	407.162	396.419
LmxM.04.0400	98.274	171.95	85.7054	110.063	21.4637	68.8371	169.669	147.131	173.385	190.8	197.8	47.3943	278.944	286.177	282.74
LmxM.04.0410	384.697	414.807	342.822	444.656	370.532	394.148	362.742	343.699	383.578	404.82	426.244	309.959	588.353	513.025	520.786
LmxM.04.0420	786.192	784.41	714.884	748.43	709.433	698.363	774.239	632.076	765.219	728.878	754.053	702.383	863.49	991.15	966.757
LmxM.04.0430	2188.07	2323.09	1847.2	1747.81	1884.29	1588.8	1850.76	2021	2015.72	1852.48	1855.42	1880.61	2603.8	2687.27	2760.36
LmxM.04.0440	691.278	675.39	595.905	606.449	661.986	581.784	611.395	580.286	614.113	603.696	589.684	633.188	840.641	787.568	859.879
LmxM.04.0450	1284.28	1067.15	1117.2	1056.61	1058.5	1144.69	1630.39	1561.95	1225.32	1027.7	1213.73	1127.04	1255.73	1400.64	1505.03
LmxM.04.0460	624.082	601.824	605.988	627.361	715.081	642.849	652.35	587.348	677.074	667.297	568.326	596.22	759.719	715.443	746.2
LmxM.04.0465	361.178	335.036	342.822	347.8	318.567	280.9	327.638	296.617	286.715	243.296	293.449	280.574	387.476	381.569	411.965
LmxM.04.0470	2755.87	2614.7	2861.55	2238.69	1963.37	2431.5	3373.89	3408.74	3403.77	3457.63	3591.97	3987.76	4008.99	5034.85	5602.33
LmxM.04.0480	135.232	148.019	143.178	149.686	124.264	124.351	142.366	123.59	146.263	148.4	144.867	169.672	177.077	205.908	185.578
LmxM.04.0490	324.22	233.994	304.506	216.825	215.767	227.606	273.031	307.21	260.562	247.334	221.944	245.502	396.044	340.853	350.753
LmxM.04.0500	1542.15	1475.75	1283.56	1134.75	1307.03	1110.28	1255.94	1458.37	1379.33	1255.85	1286.16	1374.43	1844.08	1868.29	1729.47
LmxM.04.0510	2640.8	2149.37	2309	1801.74	1837.97	1625.44	1824.43	2401.18	1729.01	1660.67	2007.71	1955.49	2110.65	2262.66	2210.42
LmxM.04.0520	806.351	677.163	700.768	628.461	759.138	643.96	714.757	732.125	633.485	723.83	670.476	690.061	995.822	913.207	907.488
LmxM.04.0530	251.145	231.334	222.834	212.422	208.989	205.401	235.977	214.223	208.256	187.772	163.44	204.743	223.727	201.255	254.563
LmxM.04.0540	335.14	303.128	297.448	270.756	293.714	263.135	292.534	327.22	247.97	261.467	294.378	252.138	382.715	339.69	351.725
LmxM.04.0550	945.782	981.177	810.672	983.966	1093.52	971.491	904.904	889.85	903.734	990.345	1005.71	1013.29	1283.33	1263.37	1149.42
LmxM.04.0560	241.065	266.788	226.867	226.73	248.527	240.93	258.405	246.003	245.064	232.191	240.517	236.024	278.944	305.953	280.797
LmxM.04.0570	687.078	697.549	580.78	659.279	594.206	587.336	603.594	623.837	624.768	587.544	653.76	655.937	843.497	888.777	836.56
LmxM.04.0580	1004.58	1035.24	810.672	952.048	850.641	655.063	940.983	1074.65	957.008	1099.37	1139.44	1197.18	1346.17	1649.59	1806.23
LmxM.04.0590	304.061	276.538	258.124	249.844	242.879	222.055	249.629	247.181	200.507	249.353	233.088	290.053	337.97	371.099	412.936
LmxM.04.0600	1175.09	1310.9	1115.18	1064.31	995.239	1034.78	1093.1	1137.03	1033.53	985.297	1003.86	1131.78	1412.81	1420.42	1294.19
LmxM.04.0610	168.83	119.656	153.261	139.78	108.448	150.997	113.113	116.528	138.514	195.848	182.941	154.505	184.693	175.661	169.061
LmxM.04.0620	748.394	759.593	556.581	702.204	655.208	622.865	663.076	760.374	742.941	734.935	599.899	705.227	943.46	894.594	864.737
LmxM.04.0625	818.95	1076.02	1024.43	1125.95	1116.11	993.697	1368.08	1238.26	1177.86	1218.5	1386.45	1430.36	1309.99	1376.21	1345.69
LmxM.04.0630	1128.05	1546.66	1282.56	1455.04	1484.39	1823.07	1634.29	1671.41	1537.22	1847.43	1686.4	1695.77	1996.4	2296.4	2500.94
LmxM.04.0640	236.866	257.925	206.701	272.957	207.859	282.01	249.629	215.4	271.217	238.248	224.73	263.512	300.841	223.358	256.506
LmxM.04.0650	1123.01	990.041	924.61	791.355	894.698	874.897	939.033	907.506	793.31	869.202	797.699	904.283	1054.85	1024.89	1009.51
LmxM.04.0660	139.432	156.882	120.996	137.579	129.912	144.336	103.362	107.112	163.699	144.362	238.66	125.121	132.332	140.762	172.947
LmxM.04.0670	964.261	854.431	819.747	1172.17	1055.11	1164.68	944.883	926.338	944.416	1127.64	1076.29	1093.86	985.349	1181.93	1255.33
LmxM.04.0680	437.613	522.94	389.203	451.26	497.055	460.764	454.402	413.145	442.665	531.011	557.182	543.139	580.737	623.54	669.443
LmxM.04.0690	998.699	1027.27	798.573	910.223	877.753	960.388	975.112	899.266	1008.35	1014.57	1032.64	914.71	1074.84	1042.34	1041.57
LmxM.04.0700	314.981	285.401	322.656	289.466	300.492	295.333	289.608	301.325	361.3	256.42	287.877	274.887	363.675	332.71	301.201
LmxM.04.0710	758.474	663.868	511.207	427.046	515.129	460.764	516.809	542.62	556.963	515.868	498.678	557.357	720.685	723.586	678.187
LmxM.04.0720	513.209	416.579	541.456	436.951	317.437	489.631	475.855	434.332	409.731	285.696	327.809	282.47	470.302	511.861	501.353
LmxM.04.0730	473.731	491.918	476.925	367.611	449.609	375.273	377.368	390.781	393.265	384.629	424.387	351.666	459.83	447.879	482.893
LmxM.04.0740	530.848	490.145	460.793	373.115	412.329	357.509	390.045	426.092	403.92	406.839	434.602	425.601	530.28	490.922	527.587
LmxM.04.0750	1996.56	2033.26	2013.57	1723.59	1422.25	1562.16	2288.59	2368.22	2460.33	2343.11	2402.38	2775.41	2855.13	3640.03	3971.96
LmxM.04.0760	2799.55	2384.25	2749.63	2295.92	2152.02	2353.78	2940.94	3008.54	2839.06	2603.57	3005.07	3351.72	2990.32	3641.2	3892.29
LmxM.04.0770	784.512	569.916	667.494	588.839	579.521	589.556	669.902	782.738	570.524	587.544	636.116	769.683	700.693	768.955	765.633
LmxM.04.0780	735.795	660.323	638.253	640.568	577.261	626.195	664.051	650.909	562.775	652.154	675.119	594.324	805.416	768.955	794.781
LmxM.04.0790	864.307	767.57	673.544	709.908	629.226	669.496	665.026	643.846	830.118	755.125	725.265	650.25	954.884	838.755	821.986
LmxM.04.0800	503.969	504.327	502.133	455.662	462.035	528.491	490.481	434.332	530.81	527.982	581.327	430.34	594.066	517.678	512.041
LmxM.04.0810	1051.62	998.018	1004.27	797.959	872.105	767.2	972.187	1034.63	1062.59	1013.56	1015.93	973.479	1385.2	1342.47	1269.9
LmxM.04.0820	429.214	403.284	377.104	309.278	329.864	288.672	339.339	328.397	304.15	360.401	357.525	331.76	404.612	431.592	437.227
LmxM.04.0830	1002.9	969.655	874.195	789.154	839.345	786.075	860.049	779.207	924.075	879.297	881.276	820.869	1085.31	1131.91	1128.04
LmxM.04.0840	694.638	623.983	564.647	504.09	459.776	425.236	467.079	500.246	477.536	490.63	536.752	457.829	543.608	503.718	580.054
LmxM.04.0850	550.167	406.83	470.876	438.052	457.516	421.905	488.531	477.882	410.7	368.477	368.669	406.643	510.287	467.655	488.722
LmxM.04.0860	270.464	194.995	304.506	227.831	248.527	229.827	230.126	211.869	196.632	239.258	220.087	246.45	237.055	261.747	236.102
LmxM.04.0870	841.629	802.137	756.224	596.543	621.318	648.401	708.906	695.637	768.125	722.821	696.478	708.071	747.342	814.325	808.384
LmxM.04.0890	1083.53	970.541	906.461	799.06	893.569	791.626	861.024	878.079	961.851	876.268	1021.5	968.739	1200.51	1170.3	1173.71
LmxM.04.0910	224.266	210.062	238.967	236.636	171.71	252.033	231.102	198.921	197.601	206.953	216.372	184.838	280.848	297.81	284.683
LmxM.04.0920	839.949	659.436	743.116	651.575	711.692	727.23	721.583	689.751	648.015	649.125	704.835	697.644	899.667	902.737	859.879
LmxM.04.0930	313.301	304.014	285.349	319.184	310.659	280.9	344.215	330.751	291.558	348.286	329.666	331.76	417.94	407.162	474.148
LmxM.04.0940	540.087	524.713	464.826	403.932	491.406	414.133	456.352	475.528	443.633	518.896	411.386	457.829	642.619	531.638	524.672
LmxM.04.0950	2072.99	2022.63	2023.66	1819.35	1674.17	1778.66	2293.46	2452.97	2358.62	2539.97	2491.53	2951.72	2657.11	2854.79	3068.36
LmxM.04.0960	367.058	316.423	357.946	296.07	372.791	329.752	392.97	316.626	373.892	429.048	366.812	368.728	418.892	457.185	446.943
LmxM.04.0970	314.141	313.764	293.415	290.567	336.642	279.789	301.31	291.908	350.645	269.543	275.805	282.47	410.324	390.876	394.476
LmxM.04.0975	227.626	217.153	225.859	204.718	190.914	170.982	195.022	208.338	222.785	208.972	203.371	214.222	261.808	246.624	228.329
LmxM.04.0980	537.567	527.372	501.125	495.285	493.666	430.787	458.303	483.768	580.211	491.639	454.103	513.754	624.531	563.047	580.054
LmxM.04.0990	710.597	694.89	650.353	566.826	656.338	593.997	619.196	652.086	606.364	825.792	637.045	728.924	956.788	888.777	957.041
LmxM.04.1000	712.277	656.777	624.137	561.323	626.967	548.476	548.988	654.44	612.175	605.716	587.827	616.126	936.796	879.471	800.611
LmxM.04.1010	454.412	371.376	422.477	351.102	389.736	346.406	399.796	436.686	368.08	393.715	336.167	425.601	464.59	514.188	540.218
LmxM.04.1030	1121.33	1287.85	1019.39	1680.67	1580.41	1640.99	1410.01	1332.42	1285.37	1482.99	1566.61	1455.95	1974.51	2335.95	2688.46
LmxM.04.1040	175.549	169.291	163.344	161.793	154.765	156.549	179.421	203.63	138.514	146.381	123.509	141.235	193.262	191.948	195.295
LmxM.04.1040	305.741	247.289	277.282	235.535	250.787	242.04	287.658	310.741	247.001	219.067	195.014	223.701	337.97	283.85	290.513
LmxM.04.1050	832.389	1082.22	621.112	779.248	896.958	569.571	695.255	686.22	642.203	989.335	858.061	946.938	690.22	851.551	972.586
LmxM.04.1060	221.746	188.79	250.058	171.699	203.341	182.085	194.047	168.318	167.573	169.6	172.726	192.421	245.623	268.727	247.762
LmxM.04.1070	185.629	171.95	150.237	173.9	169.45	172.093	164.794	155.371	133.671	179.696	173.655	177.255	209.446	200.091	226.386
LmxM.04.1080	598.044	555.735	522.299	497.486	498.184	517.388	469.029	517.902	528.873	509.811	480.105	535.555	627.387	663.093	599.486
LmxM.04.1090	729.076	701.094	575.739	549.216	624.707	474.088	579.216	623.837	583.116	620.858	507.036	611.386	852.065	791.058	820.043
LmxM.04.1100	186.469	153.337	169.394	149.686	180.747	172.093	173.57	175.38	197.601	183.734	156.94	179.15	212.302	217.541	198.209
LmxM.04.1110	557.726	604.483	494.066	543.713	521.907	491.852	443.676	484.945	530.81	560.287	508.893	507.119	631.195	629.357	596.572
LmxM.04.1120	766.033	710.844	623.129	543.713	649.56	550.697	636.748	693.283	648.015	753.106	689.977	710.914	868.25	784.078	761.746
LmxM.04.1130	366.218	311.991	330.722	374.215	408.94	343.075	353.966	411.968	300.276	366.458	302.736	370.623	453.165	416.469	511.069
LmxM.04.1140	308.261	337.695	302.49	359.907	318.567	339.744	314.961	313.095	280.903	298.82	312.022	327.968	428.413	425.776	369.214
LmxM.04.1150	107.513	96.611	111.921	95.7551	97.1516	89.9323	91.6605	97.6952	71.6788	99.9431	73.3623	85.3097	163.749	134.945	159.345
LmxM.04.1160	812.231	813.659	734.042	763.839	805.454	731.672	802.517	875.725	830.118	853.049	767.054	810.442	953.932	1056.3	1082.38
LmxM.04.1165	184.789	181.7	142.17	138.68	179.617	138.784	172.595	176.558	175.322	161.524	130.938	180.098	183.741	184.968	175.862
LmxM.04.1165	235.186	304.901	287.365	286.165	281.288	240.93	306.185	313.095	211.162	235.22	230.302	304.271	284.656	302.464	296.343
LmxM.04.1170	405.695	447.601	430.544	422.643	415.718	443	458.303	467.289	455.257	478.515	405.814	472.995	496.959	611.907	592.685
LmxM.04.1180	1016.34	1076.02	876.212	823.273	887.92	823.824	865.899	1027.56	1086.8	980.25	870.133	1068.27	1308.09	1254.06	1209.66
LmxM.04.1190	554.366	608.029	590.863	591.04	678.931	673.937	551.913	527.318	569.556	646.097	575.755	650.25	731.158	732.892	746.2
LmxM.04.1200	260.384	332.377	273.249	455.662	396.514	381.935	360.791	353.115	383.578	396.744	404.886	436.027	442.693	435.082	465.404
LmxM.04.1210	424.174	444.942	537.423	474.373	351.327	399.699	767.413	818.05	624.768	361.41	482.891	521.337	590.258	637.5	640.294
LmxM.04.1220	902.105	995.359	854.029	830.978	1016.7	919.308	822.019	908.683	1026.75	1099.37	937.923	1052.15	1371.87	1195.89	1171.77
LmxM.04.1230	3079.25	3417.72	2885.75	3933.66	4081.5	4121.34	4138.37	3743.02	3551.97	4327.84	3805.55	4236.1	4683.03	5229.13	5615.93
LmxM.05.0010	514.889	523.826	853.021	784.751	860.808	760.539	904.904	922.807	818.494	519.906	572.969	616.126	803.512	652.623	697.619
LmxM.05.0020	428.374	456.465	731.017	610.851	599.855	598.438	684.529	674.45	580.211	406.839	456.889	515.65	460.782	506.045	486.779
LmxM.05.0030	1046.58	1218.72	1980.3	1796.23	1911.4	2038.47	2457.28	2264.64	2064.15	1344.69	1481.18	1372.54	1389.96	1458.8	1609.97
LmxM.05.0040	1594.22	2012.88	2371.52	3328.31	3168.72	3744.96	3506.5	2723.69	3007.6	2262.35	2451.6	2038.9	1811.71	2031.16	2039.42
LmxM.05.0050	469.531	491.918	573.722	615.254	659.727	619.534	565.565	660.325	729.38	539.087	491.249	466.36	564.553	452.532	469.29
LmxM.05.0060	917.224	959.019	1244.24	1303.15	1310.42	1447.8	1375.88	1487.79	1623.43	1048.9	1026.14	1007.6	997.726	1002.78	976.473
LmxM.05.0070	299.862	533.576	552.548	810.066	907.125	886	842.497	710.938	821.4	595.62	630.544	586.741	495.055	537.454	550.906
LmxM.05.0080	147.831	191.449	319.631	303.775	238.36	267.576	336.414	353.115	347.739	182.724	204.3	205.691	211.35	188.458	215.698
LmxM.05.0090	247.785	266.788	481.967	482.077	434.923	500.734	486.581	488.476	484.316	330.115	353.811	296.688	293.225	355.976	369.214
LmxM.05.0100	838.269	888.998	1193.83	1321.86	1471.96	1460.01	1548.48	1492.5	1334.77	971.164	1002	1023.72	929.18	1013.25	1029.91
LmxM.05.0110	150.351	162.2	238.967	269.655	265.472	278.679	252.554	269.544	233.44	202.915	184.799	196.212	155.181	171.008	181.692
LmxM.05.0120	219.227	239.312	318.622	378.618	311.789	329.752	359.816	366.063	333.209	203.924	225.659	214.222	183.741	248.951	197.238
LmxM.05.0130	285.583	330.604	449.701	472.172	457.516	508.506	493.407	476.705	457.194	305.886	341.738	336.499	316.073	357.14	341.037
LmxM.05.0140	642.561	752.502	957.884	1034.6	966.997	772.752	1029.72	1331.24	1175.92	796.516	699.264	837.931	860.634	976.026	961.899
LmxM.05.0150	320.86	373.149	465.834	585.537	643.912	560.689	509.008	517.902	524.03	358.382	347.31	324.177	361.771	346.67	351.725
LmxM.05.0160	318.341	307.56	411.386	334.592	468.813	365.281	386.144	395.489	399.076	298.82	240.517	294.792	294.177	247.787	292.456
LmxM.05.0170	491.37	316.423	625.145	586.637	639.393	621.754	607.495	653.263	561.807	392.706	364.954	405.695	373.195	358.303	402.249
LmxM.05.0180	513.209	630.187	683.627	990.57	900.347	879.338	868.825	946.348	1032.56	653.163	531.18	672.999	673.084	765.465	773.405
LmxM.05.0190	480.451	462.669	592.88	578.933	748.971	544.035	552.888	527.318	497.877	445.201	377.027	392.425	439.837	482.778	505.24
LmxM.05.0200	363.698	353.649	546.498	486.48	468.813	470.757	480.73	583.817	620.893	336.172	310.165	386.737	486.486	400.182	387.674
LmxM.05.0210	593.844	607.142	834.871	825.475	889.05	741.664	830.795	851.007	876.612	583.506	533.038	602.855	615.01	565.374	582.969
LmxM.05.0220	382.177	404.171	585.822	578.933	602.114	587.336	612.37	574.4	585.054	405.829	453.175	433.184	420.796	407.162	402.249
LmxM.05.0230	362.858	332.377	467.851	438.052	473.332	476.308	442.701	442.571	461.069	279.639	266.519	287.209	280.848	271.054	324.519
LmxM.05.0240	141.111	148.019	243	224.529	169.45	166.541	213.55	210.692	228.597	151.429	148.582	125.121	133.284	130.292	176.834
LmxM.05.0241	104.154	95.7246	129.062	124.372	99.4109	103.256	107.262	129.476	117.204	80.7621	77.0769	83.4139	69.4981	105.862	109.792
LmxM.05.0250	146.151	181.7	274.257	260.85	318.567	295.333	307.16	242.472	270.248	209.981	156.011	173.463	151.372	168.682	166.146
LmxM.05.0260	424.174	437.851	577.755	628.461	651.819	679.489	713.782	621.482	648.983	462.363	438.317	372.519	373.195	387.386	417.794
LmxM.05.0270	200.748	213.608	345.846	294.97	336.642	327.531	328.613	336.636	333.209	219.067	217.301	243.607	205.638	212.888	192.38
LmxM.05.0280	683.718	812.773	1043.59	1521.07	1419.99	1524.41	1680.12	1506.62	1609.87	1161.96	968.568	1212.35	1189.08	1498.36	1509.89
LmxM.05.0285	176.389	155.109	301.481	357.706	315.178	300.885	283.758	284.846	240.221	169.6	169.012	172.515	144.708	148.905	167.118
LmxM.05.0290	591.324	561.053	937.718	873.903	875.494	826.045	1096.03	1021.68	957.008	612.782	592.47	563.992	658.804	631.683	651.954
LmxM.05.0300	468.691	458.237	737.066	583.335	659.727	505.175	589.943	607.358	541.465	388.667	362.168	397.164	406.516	386.223	402.249
LmxM.05.0310	247.785	253.493	380.129	336.794	393.125	376.383	362.742	380.187	329.335	207.962	202.443	238.867	212.302	208.234	238.046
LmxM.05.0320	38.6376	38.1126	79.6556	79.2456	61.0022	75.4987	68.2578	82.3935	50.3689	47.4477	43.6459	65.4041	27.6088	39.5529	41.7794
LmxM.05.0330	632.481	537.121	919.569	627.361	797.547	653.952	720.608	769.791	713.882	499.715	479.177	523.233	500.767	485.105	452.773
LmxM.05.0340	555.206	393.535	775.382	631.763	584.039	618.423	608.47	702.699	601.52	383.62	407.672	400.956	366.531	414.142	378.93
LmxM.05.0350	3037.26	3519.65	4472.81	4767.94	4767.21	4800.83	5569.84	4106.73	4692.05	3591.89	3788.84	3120.44	2526.68	3008.35	3391.91
LmxM.05.0360	223.426	205.631	375.087	329.089	317.437	276.459	342.264	323.689	331.272	198.877	196.871	204.743	285.608	250.114	238.046
LmxM.05.0370	389.736	488.373	539.44	821.072	772.694	840.479	746.936	615.597	795.247	512.839	593.399	417.07	364.627	400.182	425.567
LmxM.05.0380	177.229	188.79	258.124	228.932	229.323	227.606	294.484	267.19	270.248	154.457	177.37	195.264	178.981	190.785	191.408
LmxM.05.0390	780.312	848.226	1104.09	1103.93	1052.85	1024.78	1265.7	1141.74	1198.2	729.887	799.556	696.696	755.91	788.732	809.355
LmxM.05.0400	835.749	830.5	1062.75	830.978	1179.38	970.381	774.239	758.02	920.2	864.154	768.911	746.934	788.279	694.503	741.342
LmxM.05.0410	507.329	520.281	658.419	585.537	651.819	621.754	389.07	237.764	413.606	428.039	516.322	408.539	476.014	429.266	432.369
LmxM.05.0420	278.023	301.355	367.021	425.945	417.978	410.802	307.16	183.62	275.091	365.448	330.595	283.418	282.752	309.443	335.207
LmxM.05.0430	256.184	300.469	365.004	347.8	367.143	353.068	104.337	110.643	121.079	225.124	223.802	224.649	254.192	238.481	211.812
LmxM.05.0440	216.707	237.539	300.473	285.064	317.437	368.611	76.0587	80.0394	119.142	187.772	199.657	148.818	176.125	136.109	145.742
LmxM.05.0450	1226.33	1608.71	1997.44	2081.3	2447.99	2394.86	2259.33	2505.94	2142.61	1810.08	1509.96	1677.76	1705.08	1892.72	1867.44
LmxM.05.0460	713.957	756.934	1140.39	1191.99	1087.87	1009.24	1205.24	1348.9	1506.22	779.354	846.917	939.355	1207.17	1249.41	1163.02
LmxM.05.0470	292.302	311.105	343.83	518.398	471.072	459.654	429.049	520.256	520.155	308.915	283.234	323.229	262.76	325.73	337.15
LmxM.05.0480	930.663	986.495	1267.43	1342.77	1243.77	1224.63	1362.23	1734.97	1377.39	721.811	720.622	925.137	862.538	894.594	1068.78
LmxM.05.0490	207.467	218.926	258.124	327.989	294.844	320.87	348.115	307.21	369.049	256.42	230.302	231.284	224.679	224.521	221.528
LmxM.05.0500	15.1191	27.4765	24.1992	28.6165	36.1494	17.7644	26.328	35.3115	30.9962	34.3239	19.5014	26.5408	28.5608	22.1031	28.1768
LmxM.05.0510	242.745	210.062	255.1	355.504	389.736	370.832	350.065	377.833	401.982	288.724	237.731	306.167	258	295.484	275.939
LmxM.05.0510b	0	0	0	0	0	0	0	0	0	0	0	0	0	0	0
LmxM.05.0520	283.063	301.355	373.071	461.165	305.011	375.273	430.999	514.371	458.163	280.648	316.665	344.083	383.667	382.733	412.936
LmxM.05.0530	1031.46	1015.74	1278.52	1254.72	1192.93	1073.64	1304.7	1433.65	1327.03	856.078	832.987	948.834	956.788	958.577	945.381
LmxM.05.0540	208.307	201.199	268.207	312.58	255.305	272.017	303.26	326.043	278.966	195.848	193.156	212.326	159.941	228.011	202.096
LmxM.05.0550	356.978	359.854	448.693	458.964	484.628	418.574	497.307	494.361	450.414	361.41	330.595	368.728	336.066	361.793	356.583
LmxM.05.0560	286.423	215.38	350.888	260.85	315.178	268.687	346.165	300.148	314.805	189.791	208.015	209.483	217.062	181.478	213.755
LmxM.05.0570	625.762	652.346	950.826	902.519	886.791	960.388	1003.39	923.984	909.545	603.696	632.402	658.781	584.545	622.377	601.43
LmxM.05.0580	782.832	710.844	1085.94	975.161	1052.85	902.654	992.664	1021.68	1091.65	694.554	685.334	758.309	833.977	802.692	726.768
LmxM.05.0590	443.493	406.83	542.465	560.222	563.705	476.308	496.332	534.381	486.253	313.963	310.165	313.75	367.483	339.69	368.242
LmxM.05.0600	363.698	369.603	534.398	518.398	450.738	480.749	441.726	495.538	418.449	325.067	309.236	309.959	343.682	336.2	325.491
LmxM.05.0610	323.38	328.832	468.859	438.052	368.272	367.501	402.721	510.84	403.92	262.477	280.448	284.366	359.867	335.036	319.661
LmxM.05.0620	624.082	572.575	702.784	790.254	856.29	716.128	775.214	783.915	774.906	512.839	430.888	555.461	534.088	530.474	516.899
LmxM.05.0630	1057.5	1012.2	1451.95	1437.43	1476.48	1373.41	1370.03	1381.86	1364.8	964.097	921.208	965.896	894.907	936.474	916.233
LmxM.05.0640	1250.68	1239.1	1529.59	1983.34	1988.22	1794.21	1691.82	1672.59	1776.47	1215.47	1130.15	1127.04	1256.68	1138.89	1002.71
LmxM.05.0650	776.953	909.384	947.801	1300.95	1318.32	1124.71	1263.75	1226.49	1441.32	874.249	897.063	832.244	799.704	839.918	766.604
LmxM.05.0660	230.986	209.176	294.423	302.674	321.956	239.82	279.857	283.669	284.778	203.924	176.441	235.076	177.077	168.682	206.954
LmxM.05.0670	1081.01	998.018	1297.68	1187.58	1429.03	1199.1	1248.14	1386.57	1364.8	874.249	883.134	964.948	923.467	842.245	851.135
LmxM.05.0680	335.98	349.218	434.577	502.989	520.778	507.396	530.461	561.453	505.626	334.153	314.808	354.509	343.682	353.65	341.037
LmxM.05.0690	956.702	843.795	1047.62	922.33	1085.61	899.323	958.535	1142.92	1092.62	768.249	688.12	712.81	734.014	663.093	607.259
LmxM.05.0700	902.945	783.524	1027.46	818.871	1028	817.163	933.182	986.368	988.973	697.582	658.404	733.664	665.468	691.013	703.449
LmxM.05.0710	2255.26	2007.56	2946.25	2245.29	2062.78	2097.31	2762.49	2721.34	2623.06	1697.01	1547.11	1653.11	1634.63	1758.94	1749.88
LmxM.05.0720	823.99	723.253	1089.97	972.96	996.369	964.829	1071.65	993.43	1065.5	670.325	756.839	653.093	702.597	700.319	686.932
LmxM.05.0730	830.709	712.617	1138.37	856.292	946.663	1039.22	1112.6	1005.2	1012.22	604.706	824.63	620.865	535.04	540.944	564.508
LmxM.05.0740	357.818	289.833	449.701	358.806	352.457	390.817	394.92	330.751	413.606	290.743	293.449	227.493	260.856	252.441	217.642
LmxM.05.0750	1174.25	996.245	1478.17	1285.54	1549.91	1456.68	1472.42	1497.21	1414.2	951.983	891.491	849.306	1025.33	1087.71	1027.97
LmxM.05.0760	999.539	811.887	1565.89	1439.63	1164.69	1632.1	1761.05	1536.05	1506.22	833.868	905.421	822.765	869.202	857.368	802.554
LmxM.05.0770	1090.25	826.954	1226.09	969.658	1122.89	957.057	1002.42	1138.21	1153.64	802.573	845.988	666.364	735.918	604.927	677.216
LmxM.05.0780	719.836	783.524	794.539	1205.19	1032.52	1024.78	1154.53	1067.58	1074.21	889.392	810.7	880.586	703.549	779.425	868.624
LmxM.05.0790	472.891	431.647	648.336	482.077	502.703	520.719	550.938	546.151	555.995	448.229	375.169	341.239	411.276	337.363	445
LmxM.05.0800	535.887	469.76	741.1	531.606	549.019	491.852	590.918	705.053	689.666	416.934	483.82	434.132	516.951	443.225	491.637
LmxM.05.0810	181.429	180.813	281.315	224.529	241.749	265.356	310.086	308.387	299.307	210.991	227.516	188.629	178.029	159.375	191.408
LmxM.05.0820	1074.29	888.998	1250.29	1062.11	1221.17	1083.63	1306.65	1464.25	1165.26	756.135	773.555	741.247	781.615	720.096	731.626
LmxM.05.0830	1854.61	1938.42	1814.94	4080.05	2711.21	2292.72	3088.18	3255.72	3693.39	2881.19	2094.08	3130.87	2357.22	3121.19	3529.88
LmxM.05.0840	2045.28	1802.81	2789.96	3155.51	2762.04	3347.48	3197.39	3302.8	3026.01	1741.43	2152.58	1926.1	1531.81	1904.36	1961.69
LmxM.05.0850	664.4	554.848	746.141	692.298	831.437	797.178	701.105	785.092	856.271	547.163	586.899	490.057	547.416	530.474	523.7
LmxM.05.0860	261.224	262.356	295.432	331.291	401.033	324.2	391.02	381.364	321.586	260.458	226.587	215.17	231.343	218.704	222.5
LmxM.05.0870	1115.45	1055.63	1346.08	1182.08	1154.52	1071.42	1378.81	1400.69	1385.14	933.811	938.852	909.97	1026.29	862.021	883.198
LmxM.05.0880	392.256	350.104	576.747	555.82	529.815	586.225	569.465	573.223	536.622	382.61	369.598	415.174	371.291	385.059	419.738
LmxM.05.0890	1265.8	1122.11	1570.93	1466.04	1500.2	1313.46	1444.14	1544.29	1536.25	1015.58	977.855	883.43	1058.66	1001.62	917.204
LmxM.05.0900	566.126	328.832	1313.81	836.481	474.461	888.22	1293.97	875.725	632.517	241.277	341.738	282.47	357.011	454.859	433.34
LmxM.05.0910	846.668	738.32	1113.16	1013.68	910.514	994.807	1097	1064.05	989.942	586.535	605.471	702.383	697.837	713.116	673.329
LmxM.05.0920	1053.3	1172.63	1387.42	1682.87	1554.43	1538.84	1837.11	1718.49	1775.5	1204.36	1223.94	1132.72	991.061	1031.87	972.586
LmxM.05.0930	344.379	362.513	566.664	542.612	456.387	519.609	483.656	462.581	487.222	286.705	332.452	328.916	336.066	304.79	282.74
LmxM.05.0940	836.589	882.794	1232.14	1254.72	1150	1350.09	1281.3	1358.32	1380.3	687.487	879.419	806.651	903.475	866.674	783.122
LmxM.05.0950	859.268	797.705	1137.36	1114.94	1145.49	1139.14	1187.69	1281.81	1181.73	664.268	728.051	727.028	769.239	716.606	770.491
LmxM.05.0960	3079.25	2784.88	4619.02	4180.2	4254.34	4139.11	5041.33	4834.15	3928.77	3213.32	3042.21	3380.16	2497.17	2835.01	2924.56
LmxM.05.0970	373.777	446.715	560.614	708.808	770.435	681.709	424.174	410.791	393.265	545.144	410.458	536.503	524.568	487.432	539.246
LmxM.05.0980	582.925	631.073	713.876	828.777	753.49	758.318	583.117	573.223	612.175	652.154	670.476	689.113	739.726	723.586	740.371
LmxM.05.0990	39.4776	26.5902	38.3154	44.0253	50.8351	38.8596	24.3778	29.4263	44.5571	41.3906	20.43	29.3845	39.9852	20.9398	37.893
LmxM.05.1000	352.779	355.422	467.851	526.103	526.426	520.719	449.527	443.748	396.17	315.982	346.382	364.936	297.985	361.793	344.923
LmxM.05.1010	228.466	218.926	280.307	372.014	330.993	276.459	319.837	366.063	338.053	206.953	197.8	233.18	272.28	225.684	220.557
LmxM.05.1020	776.113	1103.49	1163.58	1616.83	1656.1	1672.07	1548.48	1327.71	1650.55	1149.85	1218.37	999.072	1130.06	1149.36	1027.97
LmxM.05.1030	413.255	506.986	761.266	734.122	753.49	870.456	884.427	881.611	781.686	660.23	633.33	604.751	665.468	635.173	698.591
LmxM.05.1040	589.644	630.187	1053.67	1172.17	1181.63	1190.22	1097	1230.02	1115.86	840.935	777.269	715.654	759.719	751.505	793.809
LmxM.05.1050	324.22	357.195	546.498	651.575	611.151	673.937	841.522	733.302	902.765	427.029	424.387	422.757	458.878	456.022	436.255
LmxM.05.1060	176.389	196.767	272.241	324.687	324.215	343.075	396.871	399.02	462.037	243.296	243.303	236.024	260.856	254.767	288.57
LmxM.05.1061	0	0	0	0	0	0	0	0	0	0	0	0	0	0	0
LmxM.05.1070	0	0	0	0	0	0	0	0	0	0	0	0	0	0	0
LmxM.05.1070a	0	0	0	0	0	0	0	0	0	0	0	0	0	0	0
LmxM.05.1080	441.813	606.256	530.365	884.909	857.419	973.712	719.633	682.689	957.977	691.525	651.903	581.054	523.616	479.288	461.517
LmxM.05.1080a	0	0	0	0	0	0	0	0	0	1.00953	0	0	0	0	0
LmxM.05.1090	396.456	411.261	496.083	476.574	507.222	470.757	465.128	568.515	611.207	471.449	438.317	464.464	431.269	405.999	440.142
LmxM.05.1100	493.05	623.096	644.303	1044.5	1058.5	988.145	1021.92	763.906	910.514	632.973	678.834	597.168	527.424	574.681	527.587
LmxM.05.1110	4781.83	4901.45	4669.43	5606.62	6648.11	4636.51	6207.56	6543.22	7721.93	5435.29	4743.48	5257.92	4093.72	4381.07	5075.72
LmxM.05.1120	127.672	120.542	191.577	197.013	160.413	213.173	161.869	158.902	169.511	141.334	118.866	152.61	136.14	109.352	125.338
LmxM.05.1130	291.462	341.241	345.846	408.335	424.756	427.456	314.961	356.646	400.045	304.877	263.733	241.711	244.671	205.908	231.244
LmxM.05.1140	386.376	456.465	514.232	697.801	748.971	754.987	596.768	679.158	694.509	534.039	452.246	491.953	548.368	537.454	538.275
LmxM.05.1160	330.1	359.854	408.361	489.782	437.182	386.376	445.626	504.955	435.884	294.782	281.377	315.646	321.786	348.996	320.633
LmxM.05.1170	407.375	420.125	648.336	691.198	675.542	690.591	698.18	710.938	631.548	521.925	440.174	511.858	455.07	513.025	545.076
LmxM.05.1180	505.649	514.963	710.851	701.103	681.191	790.516	636.748	634.43	722.599	508.801	462.461	436.975	466.494	439.735	478.035
LmxM.05.1190	951.662	1030.81	1294.66	1372.49	1144.36	1245.73	1246.19	1340.66	1347.37	874.249	912.85	938.407	982.493	932.984	859.879
LmxM.05.1200	401.496	422.784	698.751	672.487	753.49	816.052	850.298	820.404	676.105	520.915	490.32	472.995	529.328	439.735	485.807
LmxM.05.1210	563.606	635.505	1009.31	1053.31	986.202	1236.85	990.714	1008.73	1067.43	769.259	741.052	722.289	693.077	716.606	757.86
LmxM.05.1215	391.416	270.333	973.008	988.368	563.705	1300.13	1214.01	743.896	546.308	263.486	358.454	336.499	366.531	479.288	468.318
LmxM.06.0010	2107.43	2289.41	1913.75	4576.43	3984.35	4076.93	2497.26	2757.83	3869.68	2151.3	2556.54	2271.13	2716.14	3394.57	3735.86
LmxM.06.0020	443.493	498.123	527.34	745.129	526.426	682.819	501.208	400.197	788.466	429.048	471.748	461.62	436.981	461.839	415.851
LmxM.06.0030	1972.2	1669.86	2219.27	2214.47	2397.16	2434.83	2047.74	1880.93	2909.77	1765.66	2010.5	1810.46	1781.24	1999.75	2033.59
LmxM.06.0040	503.129	467.987	552.548	680.191	706.044	690.591	562.64	521.433	741.003	476.496	512.608	447.402	420.796	456.022	477.063
LmxM.06.0050	642.561	764.911	625.145	999.375	971.516	892.661	717.682	700.345	1279.56	746.04	725.265	717.55	652.139	771.282	774.377
LmxM.06.0060	372.937	381.126	392.228	578.933	490.277	496.293	350.065	379.01	683.854	389.677	407.672	396.216	347.49	457.185	445.971
LmxM.06.0070	383.857	296.924	383.154	562.423	546.76	598.438	342.264	366.063	539.528	374.534	334.309	362.092	318.929	333.873	364.356
LmxM.06.0080	269.624	241.971	286.357	478.775	395.384	435.228	284.733	258.951	475.598	231.181	227.516	231.284	310.361	323.403	320.633
LmxM.06.0090	268.784	272.106	293.415	433.649	441.701	460.764	277.907	251.889	469.786	303.867	276.734	266.356	317.977	283.85	261.364
LmxM.06.0100	95.7542	94.8383	120.996	135.378	117.486	124.351	92.6356	94.164	145.295	77.7335	99.3642	104.267	89.4907	93.0657	88.417
LmxM.06.0110	916.384	764.024	768.324	1101.73	1244.9	1056.98	800.567	796.863	1189.48	772.287	704.835	827.504	720.685	763.139	787.008
LmxM.06.0120	1080.17	1325.96	1133.33	1955.82	1973.53	2088.43	1578.71	1496.03	2177.48	1451.7	1611.19	1659.75	1445.18	1651.92	1856.76
LmxM.06.0130	298.182	310.219	267.199	509.593	492.536	555.138	389.07	313.095	617.987	304.877	325.952	325.125	271.328	321.077	317.718
LmxM.06.0140	817.27	763.138	730.008	1267.93	1157.91	1114.72	783.99	719.178	1266.97	869.202	846.917	798.12	774.951	845.734	860.851
LmxM.06.0150	221.746	234.88	247.033	357.706	359.235	381.935	266.206	261.305	356.457	260.458	257.232	273.939	209.446	194.275	216.67
LmxM.06.0160	368.738	374.035	320.639	466.668	561.446	461.875	294.484	282.492	497.877	335.163	317.594	345.03	324.642	288.504	336.179
LmxM.06.0170	129.352	107.247	131.079	234.435	171.71	190.967	131.64	165.964	234.409	118.115	102.15	110.903	138.996	129.129	149.629
LmxM.06.0180	498.93	486.6	443.651	655.977	616.8	539.594	441.726	487.299	725.505	436.115	417.887	471.099	430.317	450.205	468.318
LmxM.06.0190	354.458	335.036	276.274	599.845	523.037	485.19	354.941	331.928	611.207	324.058	344.524	330.812	350.346	348.996	340.065
LmxM.06.0200	534.207	424.556	392.228	548.115	619.059	484.08	384.194	442.571	761.345	451.258	383.527	461.62	451.261	442.062	448.886
LmxM.06.0210	382.177	336.809	248.042	440.253	408.94	498.514	319.837	290.731	503.689	316.991	286.02	293.845	342.73	281.524	310.917
LmxM.06.0220	411.575	507.872	407.353	825.475	848.382	913.757	523.635	421.384	905.671	509.811	522.823	531.764	458.878	476.962	471.233
LmxM.06.0230	318.341	302.242	248.042	446.857	464.294	417.464	258.405	317.804	427.167	343.239	250.732	308.063	282.752	293.157	292.456
LmxM.06.0240	695.478	631.96	589.855	1032.39	946.663	901.544	582.142	592.056	1051.93	609.754	604.543	629.396	621.674	637.5	617.947
LmxM.06.0250	549.327	600.052	569.689	753.934	839.345	783.854	556.789	546.151	853.365	601.677	569.254	585.793	497.911	517.678	540.218
LmxM.06.0260	1208.69	1271.9	1070.81	1817.15	1791.66	1709.82	1170.13	1190	1948.89	1234.65	1173.8	1253.11	1274.77	1280.82	1226.18
LmxM.06.0270	481.291	478.623	397.27	925.632	777.213	869.346	563.615	487.299	1027.72	568.363	615.686	570.627	519.807	537.454	511.069
LmxM.06.0280	449.373	473.305	426.51	646.072	657.468	540.704	426.124	403.728	698.384	447.22	430.888	486.265	452.213	429.266	383.788
LmxM.06.0290	376.297	389.989	352.905	538.21	497.055	538.484	370.543	367.24	665.45	365.448	358.454	359.249	363.675	347.833	361.441
LmxM.06.0300	320.86	345.672	356.938	497.486	516.259	539.594	265.23	323.689	492.065	306.896	362.168	339.343	273.232	280.36	302.172
LmxM.06.0310	981.9	936.86	956.876	1266.83	1105.95	1145.8	877.601	995.784	1507.19	1081.2	1139.44	1160.21	1304.28	1245.92	1149.42
LmxM.06.0320	1226.33	1315.33	1097.03	1699.38	1634.63	1753.12	1105.78	1287.69	2018.63	1243.74	1244.37	1289.12	1189.08	1176.12	1184.4
LmxM.06.0330	684.558	824.295	582.797	1116.04	1136.45	1103.61	650.4	769.791	1310.56	783.392	712.265	771.579	790.183	665.42	696.648
LmxM.06.0340	755.114	860.635	730.008	1497.96	1373.68	1511.08	833.721	927.516	1683.48	817.716	895.206	981.062	956.788	836.428	954.126
LmxM.06.0350	923.104	1189.47	1023.42	1243.72	1470.83	1242.4	1025.82	922.807	1832.65	1337.62	1085.58	1019.93	1020.57	946.943	927.892
LmxM.06.0360	516.569	640.823	705.809	824.374	807.714	897.103	710.857	602.65	987.036	568.363	656.546	611.386	652.139	675.89	693.733
LmxM.06.0370	2928.06	4333.31	3001.71	5296.25	5780.52	6202	4261.24	3372.25	4296.85	4782.12	4818.7	4784.93	2259.16	2902.49	3122.77
LmxM.06.0380	305.741	339.468	333.747	574.53	571.613	481.86	326.662	297.794	503.689	345.258	343.596	320.385	407.468	301.3	338.122
LmxM.06.0390	506.489	566.371	606.996	970.758	959.09	982.594	518.76	610.889	926.012	579.468	590.613	567.784	682.604	594.457	557.707
LmxM.06.0400	175.549	153.337	186.535	314.781	318.567	335.303	190.147	187.151	430.073	139.315	156.011	143.131	198.974	150.068	175.862
LmxM.06.0410	1696.7	1823.2	1722.17	2113.22	1940.77	2309.37	2085.76	2018.64	3911.34	2351.19	2285.38	2729.91	2163.01	2875.73	2856.55
LmxM.06.0412	232.666	259.697	229.892	391.825	341.16	409.692	251.579	234.233	372.923	258.439	264.662	244.555	211.35	184.968	209.869
LmxM.06.0415	860.948	859.749	1058.71	1174.38	1025.74	1235.74	1085.3	1068.76	1913.05	1113.51	1260.16	1380.12	1061.51	1455.31	1570.13
LmxM.06.0420	225.946	249.948	226.867	325.787	257.565	310.877	174.545	204.807	325.46	192.819	188.513	234.128	247.527	207.071	180.72
LmxM.06.0430	591.324	541.553	455.751	722.015	887.92	904.875	497.307	514.371	921.169	617.83	588.756	581.054	577.881	521.168	477.063
LmxM.06.0440	595.524	650.573	564.647	1011.48	980.553	851.581	609.445	632.076	1206.92	661.239	653.76	669.207	762.575	650.297	689.847
LmxM.06.0450	437.613	460.01	424.494	582.235	527.556	527.381	376.393	359	648.015	390.687	400.243	381.05	404.612	392.039	403.22
LmxM.06.0460	760.154	700.208	611.029	972.96	933.107	886	676.728	715.646	1151.7	654.173	663.975	658.781	719.733	739.872	733.569
LmxM.06.0470	956.702	911.157	748.158	1140.26	1249.41	1065.86	725.483	816.873	1305.72	906.554	806.057	847.41	1018.67	903.901	872.51
LmxM.06.0480	292.302	344.786	288.373	443.555	497.055	434.118	270.106	262.482	449.445	307.905	272.091	316.594	283.704	289.667	354.639
LmxM.06.0490	423.334	396.194	334.755	539.31	593.077	516.278	359.816	384.895	599.583	380.591	394.671	380.102	356.059	383.896	391.561
LmxM.06.0500	277.183	263.243	259.133	391.825	318.567	357.509	239.878	247.181	401.982	227.143	237.731	262.564	240.863	236.154	234.159
LmxM.06.0510	404.855	427.215	417.436	592.141	604.373	640.629	394.92	375.479	661.576	370.496	361.24	360.197	370.339	343.18	371.157
LmxM.06.0520	662.72	632.846	598.929	975.161	926.329	964.829	545.088	620.305	1161.39	560.287	635.188	580.106	585.497	567.701	598.515
LmxM.06.0530	387.216	365.172	356.938	573.43	597.595	547.366	381.269	360.177	544.371	391.696	321.308	380.102	324.642	322.24	306.059
LmxM.06.0540	499.77	444.942	487.008	676.889	569.354	651.732	385.169	440.217	762.313	432.077	433.673	426.549	468.398	440.899	444.028
LmxM.06.0550	660.2	707.299	639.261	996.073	913.903	863.794	545.088	619.128	1078.09	597.639	622.187	617.074	604.538	566.537	530.502
LmxM.06.0560	2360.26	2537.59	2547.97	4762.44	5102.72	5076.18	3171.06	3268.67	4655.24	3291.05	2825.84	3529.93	2670.44	2952.51	3154.83
LmxM.06.0570	1710.98	1644.16	1762.51	2170.45	1782.62	2326.03	1928.77	1957.43	3548.1	2016.02	2143.29	2400.05	1805.05	2341.77	2392.12
LmxM.06.0580	2214.95	1957.04	2072.05	3213.85	2384.73	2777.91	2667.91	2780.19	4733.7	2461.22	2620.61	3044.61	2357.22	3244.5	3375.39
LmxM.06.0590	787.872	787.955	648.336	1118.24	1059.63	987.035	671.852	741.542	1374.49	742.002	702.978	822.765	754.006	643.317	698.591
LmxM.06.0600	647.601	642.596	520.282	836.481	813.362	860.463	498.282	584.994	1117.8	566.344	578.541	570.627	642.619	528.148	490.666
LmxM.06.0610	292.302	318.196	299.465	414.939	404.422	469.647	284.733	273.076	473.661	295.791	353.811	254.981	287.513	322.24	247.762
LmxM.06.0620	1056.66	903.179	948.809	1199.69	1365.77	1206.87	830.795	929.87	1397.74	912.611	862.704	929.876	802.56	830.611	838.504
LmxM.06.0630	238.545	210.949	199.643	312.58	289.195	289.782	222.326	241.295	360.331	212	211.729	230.336	182.789	234.991	245.819
LmxM.06.0640	1665.62	1614.91	1379.35	2109.91	2210.76	1958.53	1355.41	1497.21	2719.92	1363.87	1465.39	1459.74	1585.13	1464.62	1372.89
LmxM.06.0650	940.743	907.611	825.797	1297.65	1391.75	1194.66	918.555	862.778	1505.25	887.373	748.481	934.615	963.453	995.803	958.984
LmxM.06.0660	714.796	586.756	608.004	926.733	876.624	840.479	593.843	555.568	1036.44	641.049	567.397	618.022	649.283	632.847	614.061
LmxM.06.0670	1048.26	1005.99	951.834	1413.21	1391.75	1270.16	918.555	948.702	1557.56	901.507	884.991	1036.04	901.571	985.333	899.715
LmxM.06.0680	377.137	335.922	314.589	403.932	474.461	407.471	330.563	348.407	464.943	358.382	281.377	291.949	277.04	287.34	287.598
LmxM.06.0685	314.141	330.604	345.846	414.939	490.277	404.14	313.011	304.856	537.591	357.372	317.594	325.125	260.856	248.951	265.251
LmxM.06.0690	1879.81	1557.3	1595.13	1997.65	2219.8	1957.42	1354.43	1687.89	2474.85	1400.21	1415.24	1429.41	1474.69	1476.25	1458.39
LmxM.06.0700	651.8	583.211	473.9	766.041	869.846	817.163	441.726	559.099	763.282	647.106	496.821	620.865	455.07	530.474	663.613
LmxM.06.0710	194.028	140.928	198.635	252.045	230.453	188.747	150.167	163.61	248.938	172.629	109.579	146.922	130.428	129.129	137.969
LmxM.06.0720	962.581	961.678	861.087	1190.88	1178.25	1110.28	740.11	906.329	1448.1	770.268	728.98	806.651	837.785	870.164	828.787
LmxM.06.0730	471.211	533.576	428.527	700.003	746.712	677.268	537.287	500.246	888.235	520.915	560.897	537.451	525.52	570.027	611.146
LmxM.06.0740	260.384	232.221	246.025	324.687	379.569	323.09	181.371	237.764	423.292	224.115	214.515	220.857	270.376	216.378	220.557
LmxM.06.0750	323.38	274.765	287.365	399.53	390.866	371.942	251.579	277.784	449.445	224.115	236.802	228.44	268.472	286.177	278.853
LmxM.06.0760	692.958	662.095	631.195	789.154	834.826	763.87	492.432	587.348	968.632	583.506	516.322	579.158	529.328	561.884	559.65
LmxM.06.0770	739.155	757.82	699.759	916.827	875.494	1095.84	698.18	621.482	1277.63	682.439	694.62	735.559	641.667	725.912	639.323
LmxM.06.0790	478.771	399.739	426.51	505.191	615.67	566.24	345.19	315.449	630.579	375.544	361.24	382.946	304.649	351.323	296.343
LmxM.06.0800	926.464	859.749	759.249	1231.61	1156.78	1123.6	886.377	730.948	1458.76	670.325	897.992	710.914	812.08	778.262	777.292
LmxM.06.0810	1080.17	1154.01	1010.32	1382.4	1440.33	1244.62	1015.09	1081.71	1938.23	1023.66	954.639	1080.59	1155.76	942.29	915.261
LmxM.06.0820	244.425	207.403	204.685	237.737	246.268	248.702	156.018	162.433	312.868	140.324	170.869	145.027	153.277	133.782	144.771
LmxM.06.0830	1040.7	979.405	857.054	1288.84	1233.6	1254.61	901.003	893.381	1659.27	891.411	1028.93	831.296	821.6	859.694	817.128
LmxM.06.0840	679.519	610.688	624.137	821.072	739.934	743.885	604.569	673.273	974.444	587.544	684.405	559.253	533.136	588.641	630.578
LmxM.06.0850	2127.59	2249.53	1810.9	2618.41	2516.9	2475.91	1728.87	1916.24	3442.52	1929.2	1937.14	1709.04	1845.03	1822.92	1680.89
LmxM.06.0860	703.877	679.822	528.349	671.386	968.127	749.436	552.888	616.774	1004.47	662.249	534.895	766.84	590.258	590.967	623.777
LmxM.06.0870	491.37	389.103	415.419	549.216	524.167	520.719	396.871	508.486	794.278	403.81	439.245	415.174	581.689	543.271	539.246
LmxM.06.0880	928.983	1045.88	890.328	1456.14	1388.36	1385.62	1058.97	1024.03	1619.55	923.716	929.566	983.905	998.678	1064.44	1154.28
LmxM.06.0890	516.569	495.464	448.693	606.449	606.633	589.556	407.597	426.092	734.223	404.82	418.815	412.33	436.981	447.879	426.539
LmxM.06.0900	628.282	631.96	524.315	682.392	732.026	679.489	448.551	512.017	972.506	508.801	550.682	501.432	590.258	471.145	461.517
LmxM.06.0910	246.105	275.651	212.751	279.561	321.956	272.017	210.624	224.817	338.053	226.134	239.588	190.525	224.679	197.765	230.273
LmxM.06.0920	382.177	377.58	354.921	487.58	508.351	544.035	322.762	327.22	564.712	367.467	345.453	331.76	327.498	340.853	366.299
LmxM.06.0930	460.292	493.691	391.22	515.096	533.204	515.168	441.726	413.145	741.003	411.887	400.243	372.519	404.612	380.406	423.624
LmxM.06.0940	253.665	228.675	211.743	343.397	308.4	267.576	205.749	222.462	355.488	182.724	195.942	210.431	212.302	197.765	210.84
LmxM.06.0950	690.438	709.071	634.22	1095.13	1013.31	1053.65	805.442	820.404	1262.13	771.278	836.702	768.735	798.752	828.285	833.646
LmxM.06.0960	735.795	608.029	827.813	1121.55	1105.95	1114.72	775.214	818.05	1057.75	726.859	798.628	707.123	612.154	533.964	586.855
LmxM.06.0970	521.608	523.826	523.307	637.267	611.151	593.997	498.282	500.246	973.475	514.858	474.533	482.474	570.265	540.944	533.417
LmxM.06.0980	1414.47	1386.23	1251.3	1931.61	1861.7	1815.3	1359.31	1503.09	2297.59	1283.11	1356.74	1420.88	1284.29	1314.55	1387.47
LmxM.06.0990	774.433	824.295	696.734	958.651	968.127	999.248	680.628	748.604	1281.5	776.325	786.555	721.341	844.449	742.199	709.279
LmxM.06.0995	136.912	163.086	120.996	217.925	218.026	186.526	121.889	103.58	236.346	157.486	137.438	145.027	133.284	115.169	155.458
LmxM.06.1000	293.982	327.945	234.934	397.329	377.31	381.935	232.077	237.764	463.006	269.543	248.875	242.659	226.583	237.318	218.613
LmxM.06.1010	594.684	616.006	522.299	804.563	834.826	722.789	464.153	540.266	875.643	566.344	553.468	541.243	493.151	494.411	546.048
LmxM.06.1020	279.703	268.561	288.373	341.196	338.901	331.972	266.206	343.699	499.814	221.086	255.375	288.157	277.04	268.727	283.712
LmxM.06.1030	526.648	555.735	444.66	547.015	616.8	557.358	401.746	508.486	721.631	433.087	400.243	415.174	451.261	383.896	410.021
LmxM.06.1040	586.284	641.709	499.108	837.582	824.659	882.669	546.063	530.85	973.475	622.877	588.756	587.689	573.121	543.271	468.318
LmxM.06.1050	745.035	990.927	745.133	1522.18	1394.01	1474.45	865.899	845.122	1381.27	1042.84	1106.94	1080.59	893.955	1017.91	1087.24
LmxM.06.1060	336.819	349.218	299.465	374.215	419.107	418.574	273.031	247.181	489.159	322.039	272.091	324.177	299.889	308.28	293.428
LmxM.06.1070	404.855	368.717	300.473	495.285	563.705	484.08	314.961	379.01	563.744	409.868	328.737	411.382	396.044	452.532	445
LmxM.06.1080	317.501	286.288	313.581	408.335	443.96	433.007	281.807	290.731	439.759	309.924	294.378	306.167	263.712	272.217	261.364
LmxM.06.1090	368.738	452.033	343.83	435.851	462.035	420.794	309.11	302.502	484.316	354.344	340.81	335.552	353.202	310.607	331.321
LmxM.06.1100	326.74	344.786	306.523	474.373	523.037	471.867	317.886	336.636	563.744	356.363	284.163	345.03	291.321	342.016	301.201
LmxM.06.1110	792.072	765.797	613.046	821.072	867.586	844.92	565.565	657.971	1177.86	610.763	648.189	671.103	621.674	621.214	703.449
LmxM.06.1120	199.908	202.972	208.718	297.171	295.973	256.474	180.396	203.63	332.241	169.6	194.085	168.724	184.693	175.661	143.799
LmxM.06.1130	261.224	248.175	215.776	388.523	362.624	357.509	258.405	248.358	389.39	252.381	211.729	236.024	206.59	236.154	256.506
LmxM.06.1140	480.451	436.079	387.187	556.92	603.244	572.902	363.717	374.302	612.175	370.496	379.813	395.268	323.69	333.873	396.419
LmxM.06.1150	262.064	284.515	227.876	346.699	301.622	292.002	191.122	227.171	358.394	201.905	190.371	209.483	221.823	196.601	219.585
LmxM.06.1160	666.079	660.323	662.452	835.38	938.756	870.456	578.241	549.682	1003.5	601.677	620.329	601.907	552.176	601.437	577.139
LmxM.06.1170	275.503	241.971	292.407	389.624	402.162	355.288	317.886	280.138	375.829	254.401	234.945	276.783	212.302	214.051	218.613
LmxM.06.1180	893.706	847.34	932.676	1314.16	1353.34	1421.15	980.963	931.047	1589.52	892.421	1032.64	835.087	814.936	907.391	875.425
LmxM.06.1190	433.414	548.644	436.593	845.286	882.272	859.353	609.445	502.6	857.239	594.611	622.187	584.846	517.903	479.288	479.978
LmxM.06.1200	169.67	176.381	159.311	181.604	230.453	165.431	131.64	154.194	270.248	123.162	127.223	126.069	152.325	127.965	126.31
LmxM.06.1210	425.014	442.283	387.187	683.493	649.56	656.173	402.721	369.594	778.78	383.62	410.458	420.861	331.306	344.343	352.696
LmxM.06.1220	488.01	512.304	451.718	834.28	744.452	768.311	472.929	436.686	983.161	440.153	549.753	508.067	487.438	474.635	488.722
LmxM.06.1230	203.268	187.904	226.867	258.649	262.083	262.025	178.445	180.089	293.495	181.715	160.654	150.714	146.612	147.742	138.941
LmxM.06.1240	363.698	314.65	302.49	474.373	466.554	438.559	328.613	320.158	478.504	305.886	294.378	316.594	337.97	317.587	337.15
LmxM.06.1245	127.672	152.45	111.921	188.208	231.582	207.622	117.013	162.433	255.719	160.515	138.367	155.453	131.38	134.945	157.402
LmxM.06.1250	334.3	389.989	353.913	553.618	562.576	597.328	324.712	344.876	554.057	369.486	363.097	322.281	352.25	385.059	370.185
LmxM.06.1260	7313.43	6452.55	6743.5	11525.8	10932.9	9126.46	9599.98	10998.4	14760	7634.03	7725.33	9775.55	8096.05	9716.06	10067.9
LmxM.06.1270	299.022	313.764	300.473	504.09	367.143	416.353	328.613	421.384	652.858	363.429	377.027	417.07	455.07	425.776	484.836
LmxM.06.1280	349.419	373.149	414.411	588.839	593.077	686.15	424.174	396.666	808.808	445.201	446.674	440.767	498.863	496.738	462.489
LmxM.06.1290	545.127	686.913	541.456	1171.07	887.92	1251.28	923.431	1036.98	1513.97	783.392	1041.93	927.032	778.759	995.803	1065.86
LmxM.07.0010	326.74	355.422	313.581	378.618	308.4	354.178	375.418	362.531	349.676	272.572	342.667	380.102	392.236	407.162	393.504
LmxM.07.0020	347.739	424.556	389.203	394.027	372.791	426.346	420.273	377.833	362.268	449.239	454.103	401.904	380.811	389.713	421.681
LmxM.07.0025	2462.73	2961.26	2366.48	2437.9	3404.82	2599.15	2679.61	2626	2923.33	3754.43	3020.86	2930.86	2940.82	3156.09	3415.23
LmxM.07.0030	266.264	268.561	322.656	318.083	335.512	308.657	355.916	402.551	335.147	294.782	288.806	299.532	384.619	361.793	404.192
LmxM.07.0040	225.106	237.539	195.61	181.604	262.083	225.386	160.893	208.338	231.503	230.172	212.658	245.502	251.335	212.888	229.301
LmxM.07.0050	608.123	633.732	623.129	697.801	671.024	730.561	625.047	617.951	741.003	653.163	698.335	712.81	812.08	673.563	708.307
LmxM.07.0060	1437.15	1779.77	1372.29	2006.45	1808.6	1861.93	1827.36	1858.56	1749.35	2210.86	1843.34	2098.62	1575.61	2027.67	1997.64
LmxM.07.0070	311.621	332.377	280.307	321.385	341.16	376.383	330.563	341.345	323.523	378.572	351.025	373.467	299.889	328.057	309.945
LmxM.07.0080	1159.97	1270.12	1151.48	1243.72	1226.82	1194.66	1264.72	1230.02	1209.82	1415.36	1401.31	1413.3	1232.88	1376.21	1429.25
LmxM.07.0090	1235.56	1169.08	1183.74	1136.95	1035.91	1136.92	1160.38	1377.15	1282.47	1111.49	1258.3	1301.45	1433.75	1283.14	1266.99
LmxM.07.0100	442.653	452.919	482.975	469.97	497.055	490.742	430.024	426.092	389.39	424.001	389.099	418.018	501.719	430.429	324.519
LmxM.07.0110	438.453	405.943	412.394	432.549	363.754	395.258	469.029	429.623	513.375	347.277	422.53	419.913	442.693	424.612	443.056
LmxM.07.0120	1147.37	1166.42	980.066	1053.31	999.758	941.514	1053.12	1080.53	1136.21	988.326	1016.86	1106.18	1125.3	1057.46	1102.78
LmxM.07.0130	140.271	140.042	148.22	139.78	141.209	101.035	107.262	141.246	138.514	121.143	92.8637	116.59	184.693	133.782	113.679
LmxM.07.0140	267.104	293.378	231.909	248.743	257.565	255.363	256.454	237.764	259.593	288.724	262.804	306.167	278.944	259.421	287.598
LmxM.07.0150	387.216	379.353	339.797	356.605	328.734	299.774	340.314	340.167	366.143	331.124	325.023	339.343	334.162	326.893	335.207
LmxM.07.0160	233.506	121.428	267.199	422.643	321.956	547.366	356.891	298.971	401.982	336.172	425.316	336.499	481.726	487.432	458.602
LmxM.07.0170	465.332	452.033	386.178	358.806	401.033	403.03	393.945	416.676	524.998	413.906	387.242	375.363	397.948	360.63	335.207
LmxM.07.0180	408.215	393.535	376.095	268.554	338.901	311.987	353.966	382.541	487.222	401.791	438.317	348.822	365.579	314.097	327.434
LmxM.07.0190	504.809	471.532	451.718	427.046	438.312	450.772	402.721	416.676	399.076	515.868	546.039	404.747	378.907	435.082	380.873
LmxM.07.0200	483.811	503.441	473.9	427.046	524.167	397.479	430.024	419.03	474.63	475.487	492.178	449.298	515.047	429.266	430.425
LmxM.07.0210	146.151	155.996	166.369	136.478	153.635	127.682	156.018	129.476	122.048	150.419	104.936	130.808	131.38	101.209	112.707
LmxM.07.0220	1215.41	949.269	1058.71	866.198	994.109	756.098	853.223	939.286	752.627	878.288	831.13	863.524	871.106	879.471	929.835
LmxM.07.0230	159.59	140.042	149.228	152.988	144.598	137.674	131.64	141.246	117.204	154.457	186.656	150.714	148.516	133.782	174.891
LmxM.07.0240	324.22	317.309	286.357	267.454	282.417	304.215	299.359	249.535	299.307	311.943	293.449	272.043	282.752	238.481	277.882
LmxM.07.0250	690.438	732.116	573.722	602.046	622.448	669.496	674.777	652.086	661.576	572.401	701.121	632.24	667.372	675.89	649.039
LmxM.07.0260	438.453	482.168	457.768	421.542	449.609	440.779	461.228	421.384	404.888	434.096	442.96	444.558	374.147	386.223	395.447
LmxM.07.0270	630.802	570.802	535.407	617.455	633.745	598.438	598.719	720.355	732.286	772.287	619.401	808.547	853.017	872.491	928.864
LmxM.07.0280	1431.27	1707.98	1284.57	1379.09	1373.68	1356.76	1534.83	1616.09	1568.22	1437.56	1526.68	1440.79	1601.31	1586.77	1390.38
LmxM.07.0290	423.334	383.785	371.054	436.951	427.015	385.266	444.651	415.499	416.512	463.372	442.96	442.663	426.509	383.896	449.858
LmxM.07.0300	561.086	599.165	580.78	649.373	677.802	650.621	647.474	587.348	586.991	650.135	676.048	605.699	563.601	509.535	455.687
LmxM.07.0310	906.305	1093.74	791.515	1359.28	1377.07	1442.25	1379.78	933.401	1124.58	1353.77	1401.31	1069.22	959.644	915.534	882.226
LmxM.07.0320	766.033	784.41	641.278	812.267	798.676	787.185	730.359	689.751	683.854	729.887	828.344	688.165	708.309	670.073	621.834
LmxM.07.0330	703.037	671.845	695.726	720.915	677.802	682.819	783.015	739.188	621.862	640.039	659.332	660.676	668.324	664.256	723.853
LmxM.07.0335	470.371	447.601	507.174	377.517	468.813	354.178	401.746	460.227	354.519	408.858	325.952	382.946	382.715	373.426	372.128
LmxM.07.0340	1204.49	1173.51	1162.57	1200.79	1131.93	1220.19	1320.3	1359.49	1198.2	1183.16	1179.37	1391.5	1405.19	1584.44	1761.54
LmxM.07.0350	512.369	519.395	416.427	489.782	463.165	424.125	492.432	469.643	472.692	504.763	483.82	524.181	516.951	530.474	527.587
LmxM.07.0360	140.271	179.927	187.544	169.497	181.877	172.093	183.321	194.213	147.232	174.648	179.227	191.473	175.173	164.028	189.465
LmxM.07.0370	278.863	169.291	284.34	271.856	183.006	277.569	347.14	301.325	194.695	138.305	170.869	217.066	237.055	226.848	234.159
LmxM.07.0380	1276.72	1427.89	1144.42	1186.48	1363.51	1163.57	1231.57	1414.81	1418.08	1237.68	1216.51	1291.02	1457.56	1376.21	1355.4
LmxM.07.0390	391.416	413.034	371.054	408.335	403.292	404.14	368.592	368.417	388.421	389.677	367.74	376.311	399.852	436.245	394.476
LmxM.07.0400	417.455	520.281	392.228	450.159	415.718	450.772	419.298	409.613	476.567	470.439	504.25	498.588	520.759	545.598	521.757
LmxM.07.0410	312.461	338.582	282.324	350.001	343.42	420.794	363.717	350.761	385.515	372.515	389.099	334.604	319.881	394.366	342.008
LmxM.07.0420	315.821	296.037	266.191	302.674	319.697	341.965	321.787	298.971	265.405	315.982	330.595	376.311	308.457	278.034	354.639
LmxM.07.0430	401.496	450.26	417.436	510.694	519.648	564.02	476.83	523.787	445.571	589.563	455.032	527.972	421.749	393.203	492.609
LmxM.07.0440	179.749	236.653	233.925	248.743	267.732	248.702	221.35	211.869	205.35	236.229	241.446	236.971	226.583	195.438	183.635
LmxM.07.0450	187.309	231.334	218.801	245.441	255.305	258.694	251.579	262.482	209.224	296.801	243.303	264.46	262.76	211.724	205.011
LmxM.07.0460	771.913	717.048	808.656	821.072	838.215	867.125	822.019	812.165	712.913	821.754	727.123	791.485	778.759	720.096	751.058
LmxM.07.0470	615.683	799.478	690.685	808.965	802.065	886	801.542	1027.56	1323.15	801.564	880.348	875.846	1054.85	1024.89	1043.51
LmxM.07.0475	185.629	198.54	183.51	184.906	176.228	236.489	179.421	174.203	166.605	197.867	212.658	219.91	196.118	205.908	193.351
LmxM.07.0480	1810.09	2657.24	1846.2	2662.43	2606.15	3052.15	2402.68	2509.47	2938.83	2480.41	2777.55	2423.74	2509.55	2517.43	2324.1
LmxM.07.0490	364.538	406.83	386.178	358.806	326.475	365.281	329.588	297.794	343.864	392.706	359.382	379.154	356.059	381.569	371.157
LmxM.07.0500	1590.02	1497.91	1473.12	1401.11	1067.54	1342.32	1860.51	1729.09	1913.05	1868.63	1894.42	2136.53	1631.78	2258.01	2288.15
LmxM.07.0510	1703.42	1671.64	1566.9	1569.5	1204.23	1435.59	2094.54	2093.97	2432.23	2133.13	2189.73	2500.52	1876.45	2609.33	2626.27
LmxM.07.0520	382.177	400.625	451.718	397.329	371.661	419.684	316.911	306.033	339.99	362.42	404.886	363.988	322.738	330.383	379.901
LmxM.07.0530	204.948	266.788	185.527	238.837	206.73	223.165	220.375	234.233	231.503	282.667	258.161	277.731	276.088	265.237	297.314
LmxM.07.0540	350.259	343.013	311.564	313.68	290.325	244.261	279.857	316.626	284.778	329.105	310.165	334.604	362.723	322.24	331.321
LmxM.07.0550	1086.89	1163.76	848.988	1033.49	1056.24	1001.47	907.829	996.961	1022.88	1063.03	1037.29	1161.16	1053.9	1238.94	1133.87
LmxM.07.0560	325.06	363.399	340.805	321.385	344.549	296.444	310.086	351.938	281.872	355.353	358.454	363.04	306.553	323.403	346.867
LmxM.07.0570	608.963	480.396	575.739	519.499	536.593	569.571	549.963	547.328	501.751	498.706	492.178	570.627	605.49	629.357	637.379
LmxM.07.0580	803.831	828.727	815.714	714.311	668.764	615.093	739.135	807.456	837.867	701.62	769.84	861.628	882.53	880.634	873.482
LmxM.07.0590	1075.13	1037.02	947.801	868.399	1002.02	907.095	969.261	974.598	929.887	922.707	911.921	966.843	992.965	948.107	924.006
LmxM.07.0600	666.919	635.505	528.349	670.285	630.356	646.18	663.076	594.41	665.45	721.811	676.976	641.719	703.549	784.078	754.945
LmxM.07.0610	430.054	402.398	423.485	453.461	495.925	395.258	464.153	473.174	392.296	442.172	468.033	474.891	476.966	480.452	554.792
LmxM.07.0615	227.626	234.88	205.693	228.932	264.343	219.835	250.604	250.712	237.315	208.972	201.514	250.242	220.871	216.378	228.329
LmxM.07.0620	546.807	521.167	540.448	537.109	555.797	501.845	563.615	562.63	503.689	535.049	414.172	504.275	430.317	458.349	554.792
LmxM.07.0630	480.451	499.009	501.125	473.272	441.701	443	502.183	403.728	391.327	414.915	489.392	453.089	421.749	506.045	458.602
LmxM.07.0640	703.037	565.484	686.651	628.461	849.512	744.995	812.268	747.427	641.234	681.43	579.469	657.833	709.261	587.477	560.622
LmxM.07.0650	776.113	583.211	687.66	637.267	606.633	610.652	565.565	504.955	481.41	491.639	490.32	550.722	596.922	672.4	658.755
LmxM.07.0660	424.174	411.261	413.403	364.31	371.661	333.083	352.015	286.023	328.366	426.02	367.74	358.301	388.428	318.75	385.731
LmxM.07.0670	398.136	368.717	482.975	384.121	450.738	391.927	457.327	381.364	329.335	434.096	501.464	395.268	336.066	350.16	380.873
LmxM.07.0680	3815.89	3492.18	3376.79	2733.97	2056	2385.98	3088.18	3619.43	3982.05	4317.74	4060.93	4369.75	3520.6	4410.15	4663.75
LmxM.07.0690	881.946	765.797	820.755	749.531	736.545	675.047	783.015	713.292	682.885	715.754	777.269	724.185	862.538	822.468	804.497
LmxM.07.0700	676.159	659.436	723.959	598.744	591.947	569.571	572.391	609.712	555.026	582.496	641.688	593.376	678.796	647.97	617.947
LmxM.07.0710	321.7	453.806	282.324	427.046	485.758	479.639	420.273	328.397	371.955	443.182	440.174	415.174	344.634	335.036	372.128
LmxM.07.0715	457.772	421.011	381.137	392.926	438.312	404.14	384.194	373.125	429.104	403.81	344.524	382.946	355.107	360.63	350.753
LmxM.07.0720	689.598	680.708	716.9	609.751	612.281	526.271	688.429	703.876	661.576	640.039	614.758	654.989	786.375	700.319	699.563
LmxM.07.0730	527.488	528.258	532.382	475.473	460.905	455.213	477.805	430.8	433.947	416.934	511.679	446.454	475.062	433.919	474.148
LmxM.07.0740	1715.18	1810.79	1410.61	1427.52	1557.81	1571.04	1620.64	1380.68	1742.57	1650.57	1927.85	1631.31	1366.16	1341.31	1313.62
LmxM.07.0743	202.428	194.108	145.195	150.787	132.171	146.556	210.624	176.558	178.228	179.696	180.156	182.942	165.653	157.048	181.692
LmxM.07.0750	249.465	198.54	193.593	181.604	190.914	177.644	173.57	189.505	167.573	180.705	183.87	162.088	186.598	147.742	162.26
LmxM.07.0760	803.831	866.84	779.415	691.198	624.707	753.877	701.105	739.188	814.619	774.306	873.847	733.664	721.637	724.749	737.456
LmxM.07.0770	639.201	577.007	543.473	462.266	497.055	452.992	555.814	640.315	546.308	503.753	554.396	529.868	506.479	552.578	537.303
LmxM.07.0780	259.544	249.061	247.033	217.925	228.193	238.709	263.28	227.171	236.346	265.505	273.019	235.076	258.952	198.928	233.188
LmxM.07.0790	319.181	255.266	231.909	211.322	229.323	216.504	210.624	220.108	222.785	245.315	221.016	254.981	236.103	219.868	239.989
LmxM.07.0800	1036.5	1072.47	738.075	1014.78	924.07	847.14	1082.37	1197.06	1116.83	1152.88	998.285	1318.51	1310.94	1399.48	1447.71
LmxM.07.0802	1007.1	1050.31	1012.33	992.771	955.701	917.088	1168.18	1184.11	847.553	872.23	1092.08	1008.55	902.523	886.451	985.217
LmxM.07.0805	587.124	777.319	671.527	741.827	717.34	667.276	674.777	732.125	682.885	691.525	745.695	744.09	771.143	724.749	689.847
LmxM.07.0810	212.507	268.561	193.593	269.655	246.268	209.842	211.599	227.171	267.342	210.991	251.661	286.262	249.431	261.747	240.96
LmxM.07.0830	1341.4	1360.53	1066.78	1098.43	1331.88	1134.7	1102.85	1387.74	1353.18	1486.02	1267.59	1406.66	1389.01	1279.65	1312.65
LmxM.07.0831	388.896	436.079	381.137	389.624	277.899	328.642	414.423	426.092	373.892	385.639	406.743	470.151	396.996	435.082	442.085
LmxM.07.0840	342.699	360.74	386.178	389.624	308.4	380.824	358.841	400.197	361.3	287.715	351.025	408.539	353.202	314.097	299.257
LmxM.07.0850	421.654	438.738	455.751	452.36	525.296	538.484	482.68	534.381	442.665	509.811	468.962	521.337	409.372	390.876	421.681
LmxM.07.0860	950.822	1041.45	848.988	920.129	846.123	743.885	891.252	992.253	948.291	849.011	937.923	970.635	863.49	1017.91	1044.49
LmxM.07.0870	1112.09	857.976	945.784	936.639	889.05	828.266	977.062	989.899	968.632	983.278	819.058	927.032	880.626	810.835	851.135
LmxM.07.0880	1002.9	1009.54	933.685	989.469	806.584	829.376	1070.67	991.076	826.243	798.535	867.347	959.26	1016.77	965.557	1008.54
LmxM.07.0890	944.942	1091.08	976.033	983.966	885.661	910.426	1189.64	1095.83	987.036	901.507	994.57	1139.36	998.678	1130.75	1143.59
LmxM.07.0900	680.359	696.662	691.693	713.21	736.545	739.443	852.248	728.594	739.066	705.659	806.986	736.507	756.862	754.995	699.563
LmxM.07.0910	1200.29	1081.33	1074.85	982.865	995.239	983.704	1046.3	1094.66	1111.02	1099.37	1094.86	1035.09	1073.89	1058.62	1086.27
LmxM.07.0920	1859.65	1731.02	1591.1	1556.3	1615.43	1392.29	1527.03	1823.25	1518.81	1399.2	1553.61	1590.55	1710.79	1825.25	1637.17
LmxM.07.0930	826.51	822.523	763.282	836.481	816.751	763.87	867.85	758.02	750.69	935.83	962.068	819.921	690.22	701.483	747.172
LmxM.07.0940	1370.8	1512.09	1221.05	1227.21	1287.82	1226.85	1228.64	1239.43	1304.75	1258.88	1256.45	1206.66	1253.82	1178.44	1080.44
LmxM.07.0950	767.713	743.638	717.909	717.613	632.615	660.614	769.363	654.44	749.721	713.735	774.483	711.862	671.18	723.586	654.868
LmxM.07.0960	990.3	1121.22	868.145	872.802	782.861	871.566	919.531	863.955	940.542	1049.91	1088.36	1015.19	914.899	969.047	992.99
LmxM.07.0970	810.551	790.614	770.34	643.87	616.8	713.907	714.757	700.345	735.192	719.792	755.91	647.406	781.615	672.4	684.017
LmxM.07.0980	267.944	275.651	307.531	238.837	271.121	214.283	300.334	322.512	282.841	299.829	264.662	296.688	273.232	295.484	308.974
LmxM.07.0990	5591.54	6003.17	5005.2	5593.42	5252.96	4718.67	5828.24	6946.95	5933.84	6370.11	6757.69	7731.9	5829.27	7631.39	8246.1
LmxM.07.1000	1841.17	2200.78	1738.31	2494.03	1998.39	2091.76	2232.03	2584.8	2577.53	2597.51	2561.18	2864.51	2441	2705.89	2923.59
LmxM.07.1010	454.412	451.147	456.759	350.001	429.274	423.015	433.925	406.082	378.735	404.82	466.176	399.06	366.531	366.446	401.277
LmxM.07.1020	928.983	937.747	799.581	683.493	720.729	741.664	770.338	786.27	841.741	827.811	832.987	757.361	727.35	751.505	705.392
LmxM.07.1030	598.044	622.21	549.523	468.87	581.78	587.336	642.599	600.296	529.842	695.563	600.828	587.689	510.287	531.638	645.152
LmxM.07.1035	266.264	233.107	280.307	248.743	324.215	268.687	293.509	258.951	290.59	313.963	255.375	284.366	239.911	219.868	188.493
LmxM.07.1040	399.816	411.261	331.73	324.687	402.162	349.737	352.991	302.502	398.108	322.039	399.314	328.916	312.265	262.911	303.144
LmxM.07.1050	2156.15	2155.58	1945.01	1999.85	2198.34	2227.21	2206.68	2470.63	2346.03	2372.39	2166.51	2267.34	2363.89	2027.67	2042.33
LmxM.07.1055	275.503	382.012	287.365	388.523	395.384	370.832	377.368	291.908	387.453	381.601	421.601	327.968	310.361	297.81	311.888
LmxM.07.1060	331.78	321.741	323.664	279.561	266.602	328.642	304.235	281.315	333.209	285.696	303.664	256.877	283.704	228.011	238.046
LmxM.07.1070	454.412	435.192	440.627	428.146	394.255	364.17	363.717	356.646	449.445	400.782	419.744	384.842	399.852	389.713	332.292
LmxM.07.1080	1318.72	1120.33	1090.98	961.953	1169.21	1053.65	1191.59	1167.63	1133.3	1111.49	1016.86	1022.77	1266.2	1091.2	1162.05
LmxM.07.1090	852.548	870.385	869.154	826.575	807.714	741.664	900.028	885.142	806.87	888.383	874.776	818.973	755.91	708.463	729.683
LmxM.07.1100	351.939	364.285	341.813	334.592	345.679	354.178	341.289	324.866	331.272	313.963	373.312	270.147	310.361	315.26	300.229
LmxM.07.1101	2930.58	3554.22	2713.33	3704.73	3649.96	3469.61	3599.14	3730.07	3386.34	4100.69	3852.91	4308.14	3195.96	3622.58	3826.22
LmxM.07.1110	486.33	558.394	524.315	451.26	547.89	531.822	563.615	539.089	595.709	557.258	601.757	519.441	497.911	503.718	506.211
LmxM.07.1120	709.757	801.25	716.9	742.927	902.606	824.935	825.92	794.509	760.376	878.288	869.204	728.924	714.973	732.892	761.746
LmxM.07.1130	739.155	811.887	685.643	705.506	672.153	697.253	700.13	739.188	680.948	686.478	767.983	649.302	666.42	672.4	695.676
LmxM.07.1140	328.42	350.104	343.83	335.693	328.734	325.311	367.617	407.259	336.115	353.334	395.599	321.333	353.202	428.102	322.576
LmxM.07.1150	1831.09	2080.24	1832.08	1850.16	1825.55	1705.38	1878.07	1937.42	1752.26	1728.31	1955.71	1862.6	2096.37	2117.24	1841.21
LmxM.07.1160	7214.32	7773.19	7448.3	9171.57	7807.15	7684.22	9058.79	8823.17	6405.56	7125.23	9217.65	9650.43	6703.23	8421.28	8681.38
LmxM.07.1170	330.1	260.584	420.461	318.083	275.639	363.06	379.319	302.502	257.656	196.858	215.444	219.91	268.472	309.443	300.229
LmxM.08.0010	1430.43	1873.72	1334.99	2484.13	2354.23	2432.61	1522.15	1625.51	1823.93	1714.17	1958.5	2081.56	1857.41	1919.48	1843.15
LmxM.08.0020	295.662	367.831	271.232	537.109	454.127	464.095	303.26	313.095	407.794	381.601	346.382	406.643	377.955	323.403	336.179
LmxM.08.0030	319.181	405.057	330.722	533.807	493.666	591.777	389.07	360.177	420.386	453.277	451.318	394.32	416.988	431.592	406.135
LmxM.08.0040	350.259	484.827	415.419	682.392	615.67	780.524	430.024	407.259	483.347	464.382	505.179	435.08	409.372	410.652	407.107
LmxM.08.0050	419.974	486.6	584.813	855.192	765.916	961.499	633.823	529.673	598.615	551.201	653.76	569.679	468.398	518.841	569.366
LmxM.08.0060	89.0346	119.656	95.7884	150.787	195.433	176.534	84.8347	89.4558	110.424	131.238	97.5069	97.6322	90.4427	90.7391	93.275
LmxM.08.0070	530.848	610.688	525.324	834.28	814.492	878.228	535.336	507.309	636.391	561.296	591.542	542.191	539.8	528.148	526.615
LmxM.08.0080	825.67	938.633	853.021	1286.64	1440.33	1223.52	893.203	900.443	933.761	960.059	957.425	919.449	919.659	920.187	957.041
LmxM.08.0090	808.871	947.496	876.212	1402.21	1337.53	1353.43	879.551	962.827	918.263	853.049	902.635	925.137	997.726	993.476	879.311
LmxM.08.0100	511.529	561.939	467.851	752.833	717.34	647.291	493.407	484.945	494.971	550.192	564.611	564.94	536.944	552.578	618.919
LmxM.08.0110	535.887	584.984	490.033	708.808	687.969	638.408	504.133	555.568	511.438	556.249	590.613	594.324	568.361	524.658	540.218
LmxM.08.0120	425.014	336.809	393.237	655.977	623.578	570.682	414.423	379.01	383.578	398.763	375.169	439.819	363.675	372.263	391.561
LmxM.08.0130	621.562	551.303	541.456	821.072	802.065	732.782	492.432	483.768	513.375	490.63	491.249	531.764	621.674	539.781	547.019
LmxM.08.0135	250.305	234.88	232.917	377.517	376.18	374.163	247.678	266.013	273.154	263.486	286.02	247.398	324.642	265.237	273.995
LmxM.08.0140	414.095	492.805	357.946	673.587	758.008	669.496	414.423	424.915	480.441	412.896	408.6	455.933	465.542	456.022	416.823
LmxM.08.0150	319.181	327.945	330.722	505.191	452.998	556.248	298.384	294.263	308.025	312.953	319.451	291.001	286.561	346.67	310.917
LmxM.08.0160	264.584	294.265	289.382	479.876	529.815	457.433	314.961	283.669	288.652	328.096	284.163	330.812	291.321	288.504	315.775
LmxM.08.0170	238.545	483.055	207.71	423.744	480.11	234.268	261.33	388.427	401.014	388.667	274.877	557.357	370.339	463.002	431.397
LmxM.08.0180	363.698	375.808	363.996	595.442	579.521	484.08	375.418	439.04	405.857	395.734	372.383	411.382	433.173	447.879	438.198
LmxM.08.0190	607.283	619.551	573.722	845.286	883.402	901.544	561.664	647.378	610.238	535.049	556.254	537.451	523.616	595.62	534.388
LmxM.08.0200	644.241	592.961	672.535	970.758	974.905	981.484	711.832	576.755	580.211	561.296	582.255	604.751	555.985	625.867	605.316
LmxM.08.0210	120.953	116.997	147.212	190.41	198.822	172.093	143.341	136.538	115.267	111.048	88.2205	121.329	158.989	102.372	115.622
LmxM.08.0220	586.284	615.119	640.27	942.142	887.92	829.376	574.341	610.889	601.52	531.011	516.322	565.888	570.265	525.821	560.622
LmxM.08.0230	617.362	578.779	637.245	811.167	915.032	794.957	554.839	556.745	515.312	525.963	582.255	577.262	491.247	511.861	542.161
LmxM.08.0240	375.457	364.285	393.237	561.323	608.892	529.601	336.414	347.23	325.46	357.372	371.455	361.144	354.155	312.933	351.725
LmxM.08.0250	318.341	275.651	305.515	443.555	516.259	464.095	334.463	290.731	277.997	392.706	286.02	309.959	258	245.461	317.718
LmxM.08.0260	420.814	358.081	410.378	518.398	555.797	552.917	341.289	366.063	373.892	347.277	345.453	355.457	303.697	298.974	303.144
LmxM.08.0270	598.884	452.919	548.515	736.323	706.044	725.01	624.072	542.62	588.928	530.001	544.181	514.702	596.922	568.864	596.572
LmxM.08.0280	444.333	462.669	430.544	632.864	709.433	631.747	506.083	450.81	412.637	494.668	447.603	445.506	408.42	444.389	424.596
LmxM.08.0290	1295.2	1393.32	1251.3	2229.88	2201.73	2328.25	1655.74	1639.63	1537.22	1927.18	1692.91	1937.48	1765.06	1919.48	2081.2
LmxM.08.0300	467.852	377.58	402.311	558.021	629.226	500.734	358.841	350.761	354.519	353.334	407.672	370.623	310.361	336.2	389.618
LmxM.08.0310	395.616	372.262	419.452	456.763	603.244	548.476	325.687	326.043	330.303	388.667	402.1	345.978	291.321	315.26	310.917
LmxM.08.0320	1006.26	1134.51	1059.72	1471.55	1734.04	1647.65	1226.69	1053.46	1021.91	1143.79	1279.66	1025.61	807.32	916.697	1034.77
LmxM.08.0330	195.708	210.062	194.602	249.844	300.492	285.341	211.599	178.912	198.57	232.191	204.3	196.212	186.598	194.275	223.471
LmxM.08.0340	1523.67	1570.59	1301.71	1895.29	2051.48	1970.74	1372.96	1431.29	1605.99	1395.16	1375.31	1337.47	1523.25	1398.31	1271.84
LmxM.08.0350	278.863	290.719	290.39	324.687	301.622	325.311	248.654	233.056	249.907	302.858	227.516	224.649	265.616	219.868	196.266
LmxM.08.0360	367.058	331.491	339.797	366.511	494.795	429.677	264.255	262.482	303.182	341.22	286.02	294.792	334.162	281.524	291.484
LmxM.08.0370	348.579	388.217	343.83	468.87	456.387	511.837	287.658	346.053	419.418	371.506	446.674	361.144	367.483	402.509	375.043
LmxM.08.0380	1353.16	1476.64	1246.26	1966.83	1816.51	1985.17	1456.82	1297.11	1468.45	1356.8	1614.9	1220.88	1239.54	1136.56	1108.61
LmxM.08.0390	907.145	939.519	827.813	1008.18	1049.46	1078.08	746.936	780.384	783.623	775.316	847.846	705.227	811.128	741.036	771.462
LmxM.08.0400	703.877	740.979	624.137	1051.1	924.07	938.183	647.474	636.784	676.105	697.582	702.978	579.158	688.316	624.703	639.323
LmxM.08.0410	1117.13	1007.77	958.892	1329.56	1539.74	1503.31	1006.32	979.306	1023.84	1019.62	929.566	840.775	860.634	708.463	731.626
LmxM.08.0420	1301.08	1341.03	1083.92	1516.67	1645.93	1554.39	1061.9	1221.78	1219.51	1224.55	1171.94	1095.76	1264.29	1162.16	1099.87
LmxM.08.0430	1128.89	1013.97	842.938	1075.32	1124.02	1124.71	822.019	840.414	884.361	864.154	939.781	813.286	855.873	866.674	847.248
LmxM.08.0440	1690.82	1645.93	1787.71	1899.69	2006.29	1877.48	1372.96	1651.4	1494.6	1409.3	1509.04	1436.05	1493.73	1579.79	1382.61
LmxM.08.0450	325.9	357.195	370.046	460.065	451.868	591.777	400.771	373.125	368.08	348.286	358.454	345.03	361.771	326.893	375.043
LmxM.08.0460	555.206	499.009	524.315	811.167	755.749	883.779	632.848	574.4	476.567	447.22	520.965	441.715	502.671	481.615	503.296
LmxM.08.0470	283.063	306.673	264.174	368.712	495.925	435.228	288.633	322.512	292.527	355.353	351.953	333.656	298.937	265.237	297.314
LmxM.08.0480	322.54	338.582	290.39	488.681	417.978	495.183	308.135	301.325	267.342	286.705	358.454	300.48	268.472	265.237	296.343
LmxM.08.0490	240.225	242.857	211.743	280.661	337.771	326.421	192.097	220.108	216.005	236.229	229.373	247.398	205.638	230.338	209.869
LmxM.08.0500	169.67	131.178	158.303	223.428	197.692	225.386	129.69	164.787	137.546	147.391	126.295	144.079	135.188	114.005	118.537
LmxM.08.0510	1244.8	1172.63	1205.93	1616.83	1713.71	1539.95	1205.24	1206.48	1126.52	1152.88	1271.3	1178.22	1142.43	1101.67	1095.98
LmxM.08.0520	1164.17	1196.56	1039.56	1495.76	1503.59	1414.49	971.211	1097.01	990.91	998.421	1069.79	1006.65	1029.14	1012.09	1026.03
LmxM.08.0530	1018.86	988.268	854.029	1214	1109.34	1163.57	882.476	964.004	911.483	818.725	925.851	843.618	886.338	958.577	840.447
LmxM.08.0540	536.727	454.692	460.793	625.16	646.171	648.401	502.183	550.859	452.351	469.43	492.178	531.764	453.165	417.632	479.006
LmxM.08.0545	236.026	203.858	271.232	362.108	329.864	419.684	291.558	309.564	290.59	197.867	221.944	235.076	262.76	226.848	280.797
LmxM.08.0550	1522.83	1305.58	1424.73	1904.1	1837.97	1773.11	1448.04	1673.77	1406.45	1434.54	1242.52	1545.05	1379.49	1433.21	1576.93
LmxM.08.0560	283.063	272.106	288.373	375.316	385.217	395.258	284.733	266.013	235.378	295.791	286.02	225.597	246.575	255.931	241.932
LmxM.08.0570	182.269	90.4066	227.876	237.737	177.358	334.193	236.952	161.256	138.514	110.038	111.436	99.528	131.38	120.985	167.118
LmxM.08.0580	162.11	99.27	183.51	318.083	176.228	313.098	207.699	180.089	165.636	122.153	124.437	143.131	144.708	160.538	175.862
LmxM.08.0590	205.787	172.836	264.174	246.542	211.248	295.333	269.131	243.649	180.166	111.048	145.796	135.548	122.812	146.578	147.685
LmxM.08.0600	372.937	349.218	445.668	812.267	633.745	983.704	704.031	448.456	484.316	325.067	386.313	352.614	350.346	415.306	407.107
LmxM.08.0620	1275.04	1423.46	1066.78	1630.04	1630.11	1635.44	1166.23	1230.02	1120.71	1032.74	1187.73	1200.97	1169.09	1247.08	1145.53
LmxM.08.0630	1458.15	1396.87	1292.64	1772.02	1746.47	1499.98	1257.89	1390.1	1381.27	1323.49	1367.88	1479.65	1440.42	1395.99	1422.44
LmxM.08.0640	151.191	148.905	175.444	280.661	240.62	185.416	164.794	161.256	141.42	104.991	169.012	120.381	109.483	171.008	149.629
LmxM.08.0650	373.777	423.67	393.237	592.141	549.019	446.331	376.393	361.354	385.515	379.582	399.314	419.913	335.114	394.366	349.781
LmxM.08.0660	514.049	519.395	523.307	742.927	673.283	589.556	548.013	583.817	513.375	448.229	470.819	563.044	497.911	550.251	563.537
LmxM.08.0720	31.9181	29.2492	35.2905	28.6165	22.5934	23.3158	29.2534	32.9574	26.1531	33.3144	45.5032	37.9154	29.5129	46.5328	36.9214
LmxM.08.0730	240.225	255.266	259.133	204.718	128.782	167.652	262.305	306.033	240.221	244.305	289.735	286.262	350.346	358.303	397.39
LmxM.08.0740	320.021	307.56	358.954	202.516	238.36	220.945	366.642	374.302	335.147	263.486	273.019	246.45	385.571	439.735	502.325
LmxM.08.0750	57.9565	79.7705	104.863	36.3209	64.3912	44.411	87.7601	80.0394	45.5257	68.6478	85.4346	52.1337	67.594	74.4526	89.3886
LmxM.08.0760	128.512	101.043	132.087	104.56	84.7252	101.035	163.819	189.505	169.511	112.057	122.58	126.069	199.926	224.521	253.591
LmxM.08.0770	197.388	224.244	273.249	208.02	155.894	150.997	284.733	313.095	249.907	214.019	200.586	223.701	301.793	372.263	392.532
LmxM.08.0780	545.127	501.668	557.589	808.965	797.547	960.388	623.097	541.443	493.034	459.334	477.319	454.985	464.59	523.495	476.091
LmxM.08.0790	456.932	530.917	515.241	641.669	675.542	636.188	466.103	494.361	479.473	445.201	445.746	441.715	466.494	417.632	440.142
LmxM.08.0790a	0	0	0	0	0	0	0	0	0	0	0	0	0	0	0
LmxM.08.0800	141.951	186.131	184.519	238.837	215.767	242.04	177.47	142.423	170.479	133.257	166.226	143.131	159.941	158.212	146.714
LmxM.08.0801	225.106	278.31	238.967	354.404	329.864	294.223	222.326	230.702	240.221	182.724	204.3	221.805	223.727	201.255	187.522
LmxM.08.0810	547.647	552.189	508.183	695.6	666.505	486.301	439.775	540.266	426.198	463.372	470.819	518.494	575.977	616.56	723.853
LmxM.08.0840	299.022	307.56	382.145	408.335	394.255	461.875	360.791	346.053	298.339	242.286	304.593	324.177	317.977	352.486	308.974
LmxM.08.0850	99.114	102.815	119.988	162.894	162.672	187.637	121.889	117.705	121.079	114.076	106.793	127.017	130.428	138.435	141.856
LmxM.08.0860	892.866	1042.33	894.361	1448.43	1378.2	1207.98	863.949	953.411	905.671	1046.88	1223.94	1080.59	729.254	884.124	919.148
LmxM.08.0870	380.497	410.375	352.905	569.027	477.85	643.96	386.144	351.938	387.453	440.153	457.818	418.018	337.97	311.77	377.958
LmxM.08.0880	315.821	321.741	346.855	431.448	443.96	470.757	296.434	284.846	282.841	305.886	353.811	297.636	243.719	236.154	250.677
LmxM.08.0890	341.859	372.262	294.423	323.586	499.314	440.779	349.09	375.479	300.276	438.134	325.952	384.842	289.417	294.32	265.251
LmxM.08.0900	405.695	427.215	333.747	445.756	520.778	512.947	326.662	322.512	362.268	389.677	419.744	416.122	357.963	376.916	375.043
LmxM.08.0910	1010.46	1059.18	978.05	1275.63	1497.94	1448.91	953.659	1124.08	840.772	1008.52	1073.5	1074.9	977.733	969.047	915.261
LmxM.08.0920	304.901	313.764	285.349	409.435	500.444	499.624	282.782	233.056	288.652	376.553	359.382	322.281	229.439	257.094	271.081
LmxM.08.0930	503.129	544.212	530.365	756.135	786.25	838.258	547.038	510.84	573.43	613.792	652.832	627.5	437.933	530.474	514.956
LmxM.08.0940	161.27	127.633	159.311	237.737	268.861	260.915	120.914	123.59	127.859	165.562	131.866	139.339	93.2988	131.455	119.509
LmxM.08.0950	372.097	358.081	434.577	603.147	539.982	715.017	450.502	415.499	280.903	417.944	407.672	412.33	300.841	282.687	342.008
LmxM.08.0960	599.723	600.938	513.224	914.626	998.628	1073.64	698.18	535.558	611.207	747.049	801.414	636.979	545.512	537.454	484.836
LmxM.08.0970	313.301	279.197	272.241	373.115	394.255	391.927	244.753	249.535	274.123	296.801	284.163	268.252	274.184	248.951	264.279
LmxM.08.0980	433.414	420.125	457.768	479.876	443.96	509.616	512.909	428.446	348.707	267.524	357.525	414.226	298.937	317.587	340.065
LmxM.08.0990	287.263	293.378	291.398	440.253	462.035	418.574	311.061	348.407	213.099	354.344	328.737	299.532	252.287	275.707	252.62
LmxM.08.1000	918.064	1031.7	993.174	1491.36	1517.15	1566.6	1000.46	946.348	935.698	1041.83	1140.37	1064.48	990.109	1091.2	979.388
LmxM.08.1030	0	0	0	0	0	0	0	0	0	0	0	0	0	0	0
LmxM.08.1030a	270.464	247.289	315.598	353.303	294.844	296.444	269.131	269.544	206.319	184.743	193.156	242.659	238.959	290.83	316.746
LmxM.08.1040	0	2.65902	0	1.10063	1.12967	1.11028	1.95022	2.3541	0	0	1.85727	1.89577	1.90406	0	2.91484
LmxM.08.1040a	0	0	0	0	0	0	0	0	0	0	0	0	0	0	0
LmxM.08.1040b	167.15	201.199	177.461	384.121	314.048	348.626	257.43	160.079	137.546	179.696	228.445	170.619	138.044	161.702	182.664
LmxM.08.1040c	0	0.886339	1.0083	0	2.25934	1.11028	0.975112	0	1.93726	2.01905	0.928637	0	0	0	0
LmxM.08.1050	0	0	0	0	0	1.11028	0	0	0	0	0	0	0	0	0
LmxM.08.1050a	0	0	0	0	0	0	0	0	0	0	0	0	0	0	0.971615
LmxM.08.1060	47.8771	57.612	37.3071	116.667	76.8175	111.028	65.3325	57.6755	59.0865	51.4858	76.1482	72.9872	73.3062	70.9626	96.1899
LmxM.08.1070	32.758	15.0678	25.2075	44.0253	27.1121	56.624	30.2285	28.2492	31.9649	17.1619	27.8591	18.0098	12.3764	25.5931	33.0349
LmxM.08.1070partial	15.1191	10.6361	17.1411	15.4089	13.556	21.0952	14.6267	12.9476	9.68632	11.1048	13.9296	12.3225	4.76014	11.6332	16.5175
LmxM.08.1080	65.516	85.0885	104.863	219.026	141.209	238.709	138.466	63.5607	87.1769	78.743	125.366	86.2576	64.7379	77.9425	88.417
LmxM.08.1090	295.662	350.104	313.581	502.989	517.389	652.842	297.409	326.043	317.711	416.934	396.528	420.861	317.977	301.3	294.399
LmxM.08.1091	537.567	798.591	635.228	916.827	805.454	923.749	783.99	716.824	796.215	832.859	1042.86	924.189	770.191	821.305	843.362
LmxM.08.1100	2728.99	3526.74	2569.15	3418.57	3587.83	3364.13	3605.96	3658.27	3498.7	4494.41	3584.54	4437.05	3160.73	3580.7	4004.02
LmxM.08.1110	1675.7	2087.33	1695.96	1869.98	2081.98	1997.39	2138.42	2053.95	2051.56	2307.78	2014.21	2214.26	1884.06	1972.99	2010.27
LmxM.08.1120	809.711	962.564	846.971	1161.17	1014.44	1287.92	933.182	815.696	1080.02	1107.45	1106.01	980.114	917.755	892.267	772.434
LmxM.08.1130	1159.13	1282.53	1077.87	1306.45	1457.27	1094.73	1233.52	1328.89	1181.73	1388.1	1312.16	1427.52	1143.39	1341.31	1378.72
LmxM.08.1140	562.766	624.869	468.859	527.203	760.268	539.594	398.821	461.404	567.618	556.249	542.324	599.064	514.095	499.065	558.679
LmxM.08.1150	1055.82	1153.13	951.834	1298.75	1714.84	1292.36	952.684	1148.8	1084.87	1241.72	1167.3	1176.33	1096.74	1029.54	1044.49
LmxM.08.1160	568.645	608.029	482.975	801.261	881.142	777.193	575.316	610.889	597.646	676.382	630.544	708.071	633.099	580.497	604.344
LmxM.08.1170	185.629	210.949	232.917	260.85	329.864	256.474	271.081	195.39	208.256	228.153	226.587	228.44	251.335	177.988	224.443
LmxM.08.1171	0	0.886339	0	0	0	0	0	1.17705	0	1.00953	0	0	0.952028	1.16332	1.94323
LmxM.08.1180	362.018	355.422	378.112	419.341	491.406	447.441	383.219	326.043	313.837	356.363	366.812	391.477	389.38	322.24	306.059
LmxM.08.1190	745.035	890.771	719.925	1084.12	1186.15	1172.45	831.77	785.092	900.828	939.869	897.063	870.159	827.313	873.654	730.654
LmxM.08.1200	226.786	208.29	238.967	250.944	284.677	285.341	209.649	215.4	222.785	261.467	229.373	214.222	256.096	241.971	232.216
LmxM.08.1210	233.506	220.698	209.726	285.064	311.789	250.922	205.749	225.994	203.413	236.229	188.513	205.691	195.166	184.968	191.408
LmxM.08.1215	774.433	569.03	674.552	762.739	754.619	641.739	553.864	619.128	572.461	611.773	543.253	614.23	564.553	615.397	517.871
LmxM.08.1218	514.889	452.033	442.643	506.291	562.576	448.551	387.119	407.259	369.049	418.953	381.67	395.268	376.051	343.18	328.406
LmxM.08.1222	900.425	1015.74	841.929	1368.09	1617.69	1365.64	1088.22	1254.74	1065.5	1368.92	1056.79	1298.6	1005.34	1128.42	1159.14
LmxM.08.1223	426.694	441.397	423.485	451.26	527.556	428.566	301.31	342.522	344.833	324.058	307.379	338.395	323.69	303.627	304.115
LmxM.08.1225	1264.12	1292.28	1295.66	1070.92	1403.05	943.734	989.739	846.299	842.71	1036.78	1250.87	1022.77	680.7	849.224	903.602
LmxM.08.1228	588.804	671.845	621.112	859.594	720.729	661.724	694.28	648.555	597.646	536.058	617.544	654.041	532.184	595.62	573.253
LmxM.08.1230	572.005	494.577	452.726	779.248	778.342	679.489	587.017	537.912	586.991	610.763	538.609	702.383	589.305	703.809	746.2
LmxM.08_29.0010	234.346	274.765	247.033	389.624	440.571	444.11	228.176	231.879	233.44	289.734	288.806	278.678	236.103	195.438	213.755
LmxM.08_29.0020	1511.07	1520.07	1333.98	1939.32	2455.9	1907.45	1303.72	1487.79	1398.7	1731.34	1509.96	1585.81	1725.08	1639.12	1545.84
LmxM.08_29.0030	603.923	486.6	621.112	815.569	910.514	816.052	610.42	729.771	497.877	521.925	489.392	600.96	590.258	450.205	535.36
LmxM.08_29.0040	508.169	474.191	489.025	720.915	737.674	713.907	555.814	542.62	474.63	476.496	436.459	457.829	410.324	405.999	472.205
LmxM.08_29.0050	199.908	201.199	175.444	300.473	283.547	263.135	174.545	184.797	168.542	189.791	170.869	191.473	198.022	153.558	154.487
LmxM.08_29.0060	1217.93	1233.78	1338.01	1933.81	2076.33	1925.22	1497.77	1451.3	1343.49	1449.68	1464.46	1386.76	1316.66	1370.39	1348.6
LmxM.08_29.0070	356.138	397.966	401.303	538.21	528.685	552.917	402.721	396.666	378.735	406.839	448.532	392.425	386.523	340.853	341.037
LmxM.08_29.0080	128.512	180.813	173.427	217.925	213.508	223.165	152.117	133.007	140.452	133.257	155.082	137.443	131.38	130.292	141.856
LmxM.08_29.0090	235.186	280.083	289.382	387.423	449.609	416.353	317.886	290.731	273.154	304.877	291.592	294.792	264.664	305.953	301.201
LmxM.08_29.0100	645.921	690.458	629.178	1025.79	971.516	1017.01	813.243	763.906	760.376	697.582	660.261	731.768	753.054	724.749	762.718
LmxM.08_29.0110	1519.47	1652.14	1746.37	2146.23	2115.87	2167.26	1515.32	1599.61	1506.22	1530.44	1538.75	1525.15	1778.39	1831.07	1513.78
LmxM.08_29.0120	1795.81	1620.23	1642.52	2190.26	2634.39	2564.74	1667.44	1671.41	1503.32	1781.81	1742.12	1567.8	1577.51	1665.88	1464.22
LmxM.08_29.0130	558.566	490.145	535.407	803.462	745.582	726.12	550.938	492.007	500.783	453.277	503.321	459.725	511.239	501.391	422.652
LmxM.08_29.0140	487.17	420.125	472.892	599.845	678.931	610.652	434.9	453.164	391.327	488.611	426.244	444.558	450.309	456.022	456.659
LmxM.08_29.0150	728.236	800.364	721.942	1134.75	1199.71	1422.26	797.642	695.637	769.094	811.659	855.275	684.374	741.63	704.973	652.925
LmxM.08_29.0160	742.515	807.455	756.224	1105.04	1033.65	1024.78	707.931	793.332	647.046	648.116	676.048	731.768	734.966	736.382	821.986
LmxM.08_29.0170	302.382	333.263	398.278	500.788	498.184	607.321	390.045	368.417	345.802	316.991	420.673	316.594	300.841	371.099	339.094
LmxM.08_29.0180	593.844	572.575	610.021	868.399	800.936	878.228	577.266	632.076	612.175	579.468	578.541	575.367	573.121	568.864	580.054
LmxM.08_29.0190	1007.94	968.769	861.087	1231.61	1294.6	1281.26	938.058	1002.85	1004.47	868.192	873.847	875.846	887.29	1005.11	918.176
LmxM.08_29.0200	769.393	773.774	751.183	979.563	1046.07	920.418	608.47	693.283	636.391	683.449	620.329	699.54	726.398	606.09	592.685
LmxM.08_29.0210	610.643	597.393	606.996	816.67	839.345	777.193	650.4	736.833	616.05	661.239	561.825	618.969	561.697	660.766	601.43
LmxM.08_29.0220	794.592	817.205	808.656	1142.46	1142.1	1042.55	774.239	788.624	750.69	780.364	800.485	727.028	868.25	752.669	716.08
LmxM.08_29.0230	204.108	216.267	191.577	318.083	333.253	336.413	192.097	215.4	166.605	194.838	214.515	182.942	177.077	181.478	204.039
LmxM.08_29.0240	446.013	457.351	496.083	649.373	588.558	630.636	436.85	513.194	478.504	414.915	476.391	433.184	554.08	530.474	497.467
LmxM.08_29.0250	4.19974	10.6361	2.0166	13.2076	7.90769	11.1028	7.8009	5.88525	7.74906	11.1048	12.0723	6.6352	12.3764	20.9398	8.74453
LmxM.08_29.0251	985.26	1399.53	786.473	2206.77	1377.07	1313.46	1199.39	1452.48	1408.39	1367.91	1467.25	1926.1	1741.26	2198.68	2478.59
LmxM.08_29.0260	533.368	499.895	489.025	668.084	686.839	716.128	452.452	499.069	438.79	471.449	442.031	484.37	412.228	402.509	392.532
LmxM.08_29.0270	157.07	106.361	120.996	188.208	138.949	182.085	125.789	136.538	105.581	150.419	115.151	168.724	150.42	136.109	156.43
LmxM.08_29.0280	1067.58	1154.9	874.195	1527.68	1405.31	1103.61	1033.62	1230.02	1057.75	1256.86	1058.65	1484.39	1266.2	1379.7	1508.92
LmxM.08_29.0290	298.182	259.697	273.249	433.649	385.217	454.103	301.31	326.043	274.123	269.543	308.307	308.063	306.553	323.403	311.888
LmxM.08_29.0300	685.398	612.46	618.087	859.594	830.307	843.809	619.196	603.827	546.308	604.706	649.117	627.5	578.833	567.701	609.203
LmxM.08_29.0320	1839.49	1995.15	1568.91	3374.54	3392.4	3500.7	2209.6	2299.96	1979.88	2154.33	1965.92	2187.72	2014.49	2247.54	2474.7
LmxM.08_29.0330	639.201	626.642	650.353	840.884	856.29	842.699	587.992	634.43	518.218	650.135	640.759	593.376	447.453	494.411	504.268
LmxM.08_29.0340	279.703	307.56	262.158	429.247	449.609	427.456	231.102	263.659	273.154	275.601	235.874	260.669	275.136	251.277	272.052
LmxM.08_29.0350	1280.08	1519.19	1254.32	2064.79	2275.15	2263.85	1519.22	1357.14	1373.52	1511.26	1588.9	1354.53	1256.68	1251.73	1261.16
LmxM.08_29.0360	343.539	350.99	297.448	433.649	471.072	500.734	342.264	341.345	370.017	391.696	377.027	362.092	337.97	357.14	381.845
LmxM.08_29.0370	628.282	551.303	733.033	887.11	717.34	889.331	659.176	589.702	595.709	429.048	538.609	525.129	621.674	560.721	552.849
LmxM.08_29.0380	823.99	706.412	680.602	832.079	938.756	767.2	635.773	781.561	698.384	756.135	630.544	729.872	672.132	607.254	620.862
LmxM.08_29.0390	227.626	264.129	244.008	298.272	398.773	383.045	261.33	215.4	216.974	236.229	231.231	233.18	240.863	218.704	231.244
LmxM.08_29.0400	366.218	346.559	365.004	446.857	447.349	456.323	286.683	326.043	284.778	331.124	317.594	325.125	271.328	294.32	303.144
LmxM.08_29.0410	300.702	260.584	280.307	406.134	309.529	336.413	233.052	270.722	245.064	233.2	223.802	211.379	248.479	234.991	228.329
LmxM.08_29.0420	503.969	498.123	476.925	714.311	686.839	711.687	459.278	447.279	488.19	481.544	505.179	498.588	509.335	457.185	466.375
LmxM.08_29.0430	393.936	430.761	412.394	592.141	701.525	629.526	367.617	436.686	415.543	426.02	379.813	378.206	477.918	382.733	364.356
LmxM.08_29.0440	755.954	825.182	654.386	1172.17	1072.06	1201.32	822.019	848.653	813.651	824.783	847.846	837.931	939.652	916.697	970.643
LmxM.08_29.0450	462.812	416.579	421.469	633.965	608.892	660.614	334.463	454.341	381.641	421.982	362.168	401.904	383.667	310.607	326.463
LmxM.08_29.0460	524.128	569.03	462.809	665.883	701.525	728.341	519.735	422.561	440.728	467.41	488.463	529.868	502.671	474.635	459.574
LmxM.08_29.0470	292.302	330.604	354.921	443.555	347.938	420.794	226.226	237.764	246.033	254.401	247.017	216.118	257.048	240.807	234.159
LmxM.08_29.0480partial	262.904	155.109	199.643	250.944	326.475	258.694	180.396	213.046	177.26	235.22	186.656	209.483	223.727	180.315	200.153
LmxM.08_29.0490	465.332	470.646	428.527	599.845	568.224	668.386	533.386	467.289	451.382	472.458	540.467	451.194	553.128	516.515	483.864
LmxM.08_29.0500	719.836	723.253	692.701	964.155	851.771	817.163	686.479	825.112	672.231	547.163	624.973	567.784	611.202	623.54	670.414
LmxM.08_29.0510	799.631	1101.72	871.17	1545.29	1544.26	1692.06	1133.08	1044.04	1014.16	1091.3	1039.14	1068.27	1001.53	1121.44	1137.76
LmxM.08_29.0520	209.147	181.7	172.419	267.454	259.824	216.504	171.62	174.203	142.389	177.677	148.582	147.87	154.229	154.722	147.685
LmxM.08_29.0530	954.182	982.95	868.145	1011.48	1290.08	1128.04	888.327	829.82	919.232	951.983	895.206	760.204	1035.81	821.305	773.405
LmxM.08_29.0540	751.754	691.344	645.311	802.361	951.182	807.17	629.922	622.66	549.214	590.573	656.546	553.565	484.582	540.944	581.026
LmxM.08_29.0550	417.455	429.874	400.295	506.291	514	482.97	332.513	348.407	372.923	350.305	338.952	303.323	385.571	345.506	335.207
LmxM.08_29.0555	172.19	194.108	140.154	230.032	221.415	207.622	154.068	136.538	197.601	155.467	186.656	140.287	178.029	180.315	173.919
LmxM.08_29.0560	316.661	335.036	348.871	429.247	424.756	395.258	265.23	268.367	328.366	291.753	314.808	223.701	319.881	345.506	328.406
LmxM.08_29.0570	404.855	429.874	369.037	659.279	626.967	607.321	430.024	359	425.229	420.972	469.89	401.904	416.988	345.506	289.541
LmxM.08_29.0580	404.855	467.101	380.129	589.939	519.648	569.571	370.543	359	456.226	416.934	455.961	360.197	386.523	382.733	361.441
LmxM.08_29.0590	593.844	574.348	561.622	806.764	850.641	832.707	595.793	534.381	661.576	554.23	538.609	588.637	604.538	590.967	539.246
LmxM.08_29.0600	351.099	371.376	406.344	523.901	599.855	574.012	373.468	341.345	358.394	368.477	399.314	343.135	331.306	342.016	331.321
LmxM.08_29.0610	814.75	789.728	733.033	974.06	1105.95	932.631	697.205	726.24	697.415	704.649	650.046	712.81	695.933	724.749	707.336
LmxM.08_29.0620	872.707	1104.38	822.772	1187.58	1278.79	1161.35	822.019	934.578	806.87	950.973	835.773	945.042	677.844	853.878	821.015
LmxM.08_29.0630	227.626	199.426	239.975	329.089	297.103	284.231	207.699	175.38	175.322	222.096	187.585	233.18	177.077	207.071	184.607
LmxM.08_29.0640	106.674	114.338	139.145	155.189	152.505	129.902	106.287	96.5181	100.738	116.095	113.294	109.007	141.852	115.169	109.792
LmxM.08_29.0650	608.123	526.485	486	680.191	697.006	630.636	499.257	440.217	480.441	475.487	504.25	486.265	494.103	473.472	513.984
LmxM.08_29.0660	592.164	649.687	621.112	926.733	1091.26	1078.08	737.185	573.223	703.227	717.773	688.12	532.712	661.66	603.764	547.991
LmxM.08_29.0670	208.307	192.336	225.859	279.561	281.288	298.664	236.952	204.807	198.57	212	224.73	237.919	160.893	193.111	191.408
LmxM.08_29.0680	451.053	379.353	446.676	526.103	524.167	540.704	392.97	466.112	435.884	385.639	388.17	406.643	500.767	474.635	432.369
LmxM.08_29.0690	482.971	433.42	463.817	676.889	732.026	665.055	528.511	497.892	469.786	475.487	598.971	466.36	456.022	506.045	544.104
LmxM.08_29.0700	398.136	370.49	397.27	593.241	553.538	550.697	357.866	328.397	373.892	354.344	334.309	322.281	412.228	345.506	349.781
LmxM.08_29.0710	612.323	604.483	656.403	884.909	926.329	851.581	614.321	555.568	546.308	593.601	577.612	567.784	536.944	567.701	547.991
LmxM.08_29.0720	279.703	323.514	352.905	504.09	622.448	627.306	391.995	355.469	284.778	331.124	276.734	373.467	310.361	278.034	282.74
LmxM.08_29.0730	593.004	586.756	673.544	846.387	802.065	787.185	703.056	640.315	530.81	570.382	637.974	563.044	525.52	587.477	683.045
LmxM.08_29.0740	365.378	374.035	403.32	585.537	569.354	519.609	377.368	318.981	361.3	408.858	370.526	381.998	339.874	357.14	348.81
LmxM.08_29.0750	676.159	644.368	626.154	865.098	945.534	842.699	609.445	693.283	682.885	613.792	613.829	741.247	685.46	703.809	690.818
LmxM.08_29.0760	2262.82	2230.03	2283.8	3579.26	3678.2	4138	3144.74	2895.54	2491.32	2532.9	2607.61	2800.05	2811.34	3362	3371.5
LmxM.08_29.0770	262.064	304.014	319.631	455.662	559.187	529.601	342.264	308.387	313.837	330.115	289.735	322.281	292.273	298.974	298.286
LmxM.08_29.0780	1220.45	1146.04	1129.29	1652.05	1872.99	1729.81	1432.44	1292.4	1429.7	1422.42	1266.66	1285.33	1392.82	1357.6	1463.25
LmxM.08_29.0790	1012.98	986.495	863.104	1153.46	1362.38	1179.11	819.094	874.548	882.424	867.183	763.34	876.794	833.025	820.141	808.384
LmxM.08_29.0795	85.6748	78.8842	71.5892	127.673	129.912	125.461	77.0338	105.935	72.6474	77.7335	74.291	106.163	92.3467	61.656	93.275
LmxM.08_29.0800	435.933	445.829	385.17	599.845	582.91	588.446	363.717	394.312	402.951	398.763	364.026	429.392	438.885	410.652	379.901
LmxM.08_29.0805	255.344	255.266	246.025	329.089	372.791	315.318	212.574	253.066	259.593	265.505	243.303	290.053	288.465	247.787	248.733
LmxM.08_29.0810	586.284	614.233	501.125	852.991	1020.09	841.589	548.013	562.63	595.709	625.906	546.967	685.321	558.841	570.027	573.253
LmxM.08_29.0820	3526.95	4421.06	3723.65	6888.86	5785.04	5912.22	5299.73	4592.85	4267.79	4709.44	5124.22	5129.96	4430.74	5417.59	5935.6
LmxM.08_29.0830	367.058	370.49	373.071	457.863	399.903	424.125	284.733	326.043	340.958	285.696	292.521	303.323	428.413	383.896	416.823
LmxM.08_29.0840	477.931	524.713	472.892	704.405	870.975	809.391	528.511	567.338	544.371	579.468	553.468	541.243	590.258	529.311	530.502
LmxM.08_29.0850	1033.14	887.225	881.253	1286.64	1418.87	1353.43	993.639	1111.14	1090.68	1121.58	965.782	1192.44	1295.71	1373.88	1436.05
LmxM.08_29.0860	159.59	179.04	177.461	315.882	255.305	278.679	166.744	158.902	201.475	173.638	201.514	204.743	214.206	186.131	217.642
LmxM.08_29.0865	192.348	206.517	185.527	225.63	259.824	209.842	190.147	185.974	173.385	186.762	171.798	180.098	178.981	166.355	166.146
LmxM.08_29.0867	1383.4	1538.68	1219.03	2097.81	2377.95	1837.51	1395.39	1474.84	1538.19	1711.15	1679.9	1556.43	1212.88	1484.4	1546.81
LmxM.08_29.0868	220.907	227.789	261.149	359.907	345.679	341.965	306.185	380.187	321.586	250.362	278.591	353.561	317.977	305.953	388.646
LmxM.08_29.0870	1102.85	1355.21	1065.77	2113.22	2014.2	2069.55	1489.97	1466.6	1496.54	1699.03	1387.38	1687.24	1397.58	1485.56	1559.44
LmxM.08_29.0880	1875.61	2593.43	2149.69	3761.96	3941.42	4132.45	3002.37	2893.19	2693.77	3507.09	3375.6	3551.73	2623.79	2883.87	3169.41
LmxM.08_29.0885	316.661	454.692	411.386	613.053	532.074	588.446	398.821	401.374	405.857	394.725	455.032	352.614	515.999	501.391	549.934
LmxM.08_29.0890	535.047	647.914	709.842	947.645	824.659	862.684	561.664	650.909	727.443	644.078	689.049	723.237	789.231	834.101	767.576
LmxM.08_29.0900	261.224	270.333	254.091	440.253	373.921	446.331	244.753	268.367	262.499	243.296	292.521	320.385	308.457	262.911	282.74
LmxM.08_29.0910	634.161	738.32	820.755	1176.58	1170.34	1351.21	846.397	781.561	710.976	775.316	899.849	833.192	827.313	787.568	788.951
LmxM.08_29.0920	477.931	580.552	544.481	803.462	753.49	901.544	546.063	495.538	561.807	562.306	489.392	511.858	584.545	524.658	462.489
LmxM.08_29.0930	569.485	621.324	614.054	886.01	855.16	990.366	505.108	517.902	594.74	540.096	594.328	579.158	580.737	520.005	523.7
LmxM.08_29.0935	168.83	158.655	197.627	219.026	194.303	214.283	181.371	157.725	151.107	153.448	186.656	161.141	143.756	132.619	159.345
LmxM.08_29.0940	4187.99	4910.32	4508.1	6208.67	6832.24	4634.29	4388	4303.3	4222.27	5622.05	6488.39	5183.99	3541.55	4333.37	4458.74
LmxM.08_29.0950	404.855	444.942	407.353	655.977	657.468	711.687	470.004	482.591	417.48	509.811	517.251	455.933	482.678	376.916	428.482
LmxM.08_29.0960	840.789	808.341	790.506	1258.02	1076.58	1063.64	858.098	810.988	821.4	843.964	876.633	843.618	788.279	917.86	847.248
LmxM.08_29.0970	1014.66	973.2	769.332	1300.95	1475.35	1179.11	906.854	936.932	906.639	950.973	876.633	1023.72	1076.74	958.577	923.034
LmxM.08_29.0980	206.627	231.334	219.809	355.504	340.031	311.987	223.301	286.023	219.879	243.296	176.441	214.222	286.561	214.051	231.244
LmxM.08_29.0990	726.556	823.409	737.066	1237.11	1281.05	1245.73	917.58	793.332	849.49	926.745	836.702	834.139	797.8	743.362	734.541
LmxM.08_29.1000	1155.77	1278.99	1011.32	1991.05	2102.32	1875.26	1442.19	1242.96	1331.87	1404.25	1452.39	1331.78	1227.16	1380.86	1298.08
LmxM.08_29.1010	965.101	984.723	1107.11	1270.13	1346.57	1301.24	1109.68	1055.81	838.835	885.354	1081.86	1058.79	829.217	895.757	975.501
LmxM.08_29.1020	248.625	276.538	262.158	384.121	477.85	399.699	254.504	293.085	244.095	246.324	222.873	220.857	319.881	274.544	246.79
LmxM.08_29.1030	731.595	972.314	646.32	1617.93	1583.8	1680.96	1189.64	934.578	1148.8	1154.9	1326.09	1012.34	919.659	1034.19	1082.38
LmxM.08_29.1040	772.753	749.843	673.544	1013.68	1058.5	913.757	686.479	710.938	738.098	696.573	693.692	671.103	903.475	775.935	671.386
LmxM.08_29.1050	630.802	660.323	664.469	872.802	978.294	851.581	479.755	549.682	541.465	556.249	576.684	587.689	584.545	538.618	568.395
LmxM.08_29.1060	446.013	486.6	504.149	696.701	650.69	657.283	432.95	429.623	446.539	408.858	384.456	456.881	443.645	454.859	410.021
LmxM.08_29.1070	36.9577	21.2721	35.2905	48.4279	27.1121	35.5288	24.3778	25.8951	31.9649	17.1619	13.0009	23.6971	24.7527	31.4097	32.0633
LmxM.08_29.1090	929.823	676.277	801.598	1133.65	660.857	813.832	599.694	656.794	684.823	807.621	804.2	837.931	664.516	962.067	918.176
LmxM.08_29.1100	668.599	641.709	631.195	1048.9	1069.8	1171.34	794.716	647.378	747.784	764.211	756.839	716.602	643.571	704.973	713.165
LmxM.08_29.1110	645.081	552.189	675.56	727.518	916.162	806.06	560.689	536.735	531.779	595.62	547.896	459.725	552.176	457.185	516.899
LmxM.08_29.1120	534.207	411.261	501.125	728.619	536.593	665.055	662.101	749.781	632.517	354.344	364.026	532.712	489.343	564.211	647.095
LmxM.08_29.1130	561.086	535.349	625.145	750.632	790.769	791.626	573.366	496.715	503.689	533.03	623.115	538.399	430.317	451.369	462.489
LmxM.08_29.1140	204.948	198.54	222.834	245.441	253.046	223.165	189.172	188.328	210.193	155.467	182.941	150.714	171.365	177.988	188.493
LmxM.08_29.1150	1343.08	1452.71	1365.24	1759.91	1998.39	1708.71	1578.71	1557.24	1563.37	1783.83	1821.99	1952.64	1657.48	2013.71	1944.2
LmxM.08_29.1160	3852.85	4620.49	4429.46	6601.6	6388.28	7120.2	5286.08	3772.45	3983.98	4808.37	5563.46	4647.48	3737.66	4782.41	5109.72
LmxM.08_29.1170	1080.17	1541.34	999.224	2677.84	2469.46	2705.74	1791.28	1260.62	1603.09	1704.08	1869.35	1479.65	1419.47	1432.05	1453.54
LmxM.08_29.1180	1236.4	1221.38	1155.51	1612.43	1638.02	1578.81	1173.06	1161.75	1159.45	1173.07	1133.87	1054.05	1288.09	1110.97	1093.07
LmxM.08_29.1190	269.624	279.197	258.124	451.26	376.18	431.897	238.902	194.213	257.656	229.162	262.804	229.388	281.8	217.541	221.528
LmxM.08_29.1200	497.25	516.736	480.959	687.896	722.989	650.621	456.352	404.905	432.01	418.953	456.889	431.288	388.428	385.059	392.532
LmxM.08_29.1210	323.38	320.855	377.104	409.435	451.868	495.183	326.662	276.607	310.931	300.839	265.59	299.532	292.273	264.074	265.251
LmxM.08_29.1220	715.636	678.936	707.826	882.708	996.369	1009.24	658.201	610.889	551.152	567.354	686.263	569.679	463.638	500.228	520.786
LmxM.08_29.1230	1348.96	1249.74	1212.98	1568.4	1499.07	1555.5	1099.93	1102.9	1261.16	1264.94	1270.38	963.052	1221.45	1119.11	1151.36
LmxM.08_29.1240	1227.17	1325.08	1164.59	1784.13	2071.81	2017.37	1331.03	1200.59	1318.31	1727.3	1429.17	1230.36	1143.39	1121.44	1235.89
LmxM.08_29.1250	925.624	898.748	808.656	913.525	1118.37	1015.9	708.906	718.001	806.87	796.516	811.629	733.664	859.682	832.938	750.087
LmxM.08_29.1260	674.479	756.934	589.855	881.607	825.789	861.574	545.088	554.391	588.928	629.944	659.332	594.324	602.634	608.417	572.281
LmxM.08_29.1270	692.118	817.205	719.925	1025.79	1012.18	1034.78	687.454	735.656	736.16	751.087	819.986	654.989	696.885	691.013	771.462
LmxM.08_29.1280	1639.58	1740.77	1549.76	2312.43	2145.24	2278.29	1643.06	1650.22	1579.84	1542.56	1636.26	1586.76	1671.76	1698.45	1579.85
LmxM.08_29.1290	525.808	568.143	581.788	763.839	861.938	934.852	548.013	512.017	495.94	580.477	609.186	527.024	436.029	473.472	526.615
LmxM.08_29.1300	239.385	255.266	259.133	351.102	432.663	408.581	268.156	273.076	292.527	224.115	240.517	215.17	256.096	195.438	208.897
LmxM.08_29.1310	350.259	352.763	377.104	486.48	468.813	440.779	296.434	376.656	312.868	315.982	286.949	303.323	342.73	342.016	323.548
LmxM.08_29.1320	288.102	296.037	314.589	408.335	419.107	400.809	230.126	328.397	268.311	286.705	278.591	259.721	312.265	274.544	284.683
LmxM.08_29.1330	342.699	317.309	372.062	523.901	488.017	511.837	312.036	344.876	327.398	304.877	317.594	309.959	357.011	279.197	259.421
LmxM.08_29.1335	42.8374	88.6339	47.39	60.5348	64.3912	46.6316	50.7058	55.3214	59.0865	50.4763	87.2919	65.4041	59.9778	98.8823	67.0414
LmxM.08_29.1340	94.9142	76.2252	66.5477	99.057	98.2813	77.7193	68.2578	127.121	78.4592	66.6287	91.0064	93.8407	72.3541	120.985	108.821
LmxM.08_29.1350	53.7567	42.5443	54.4481	60.5348	47.4461	38.8596	46.8054	45.905	33.9021	31.2953	30.645	38.8633	33.321	36.063	42.7511
LmxM.08_29.1360	47.8771	31.0219	44.3651	30.8177	28.2417	35.5288	40.9547	41.1968	31.9649	25.2381	23.2159	18.9577	22.8487	29.083	36.9214
LmxM.08_29.1370	326.74	354.536	315.598	471.071	349.068	365.281	226.226	273.076	254.75	238.248	277.662	279.626	267.52	332.71	292.456
LmxM.08_29.1380	533.368	547.758	585.822	822.173	788.509	740.554	510.959	590.879	637.36	540.096	583.184	544.086	631.195	570.027	612.117
LmxM.08_29.1390	36.1178	23.9312	29.2407	45.126	46.3165	44.411	45.8303	40.0197	46.4943	27.2572	35.2882	36.9675	19.0406	62.8193	35.9497
LmxM.08_29.1400	409.055	353.649	449.701	516.197	500.444	575.123	416.373	447.279	402.951	360.401	353.811	415.174	487.438	499.065	482.893
LmxM.08_29.1410	171.35	179.04	202.668	309.278	221.415	222.055	58.5067	60.0296	58.1179	95.905	134.652	211.379	178.981	230.338	266.222
LmxM.08_29.1430	436.773	425.443	422.477	571.229	527.556	579.564	380.294	401.374	418.449	381.601	437.388	373.467	406.516	408.326	397.39
LmxM.08_29.1440	209.987	278.31	273.249	384.121	406.681	482.97	292.534	251.889	295.433	337.182	351.953	306.167	236.103	294.32	287.598
LmxM.08_29.1450	889.506	967.882	820.755	1039	1186.15	1169.12	752.786	841.591	822.368	850.021	913.779	840.775	899.667	811.998	795.753
LmxM.08_29.1460	907.145	939.519	898.394	1296.55	1274.27	1309.01	913.68	914.568	875.643	869.202	963.925	857.837	945.364	853.878	814.213
LmxM.08_29.1470	1279.24	1242.65	1330.95	1624.53	1668.52	1867.48	1172.08	1232.37	1301.84	1237.68	1327.95	1055	1151.95	1052.81	1086.27
LmxM.08_29.1480	1304.44	1417.26	1462.03	1674.06	1915.92	1961.86	1395.39	1270.04	1262.13	1450.69	1452.39	1401.92	1151.95	1268.02	1355.4
LmxM.08_29.1490	1563.98	1544.89	1445.9	2306.93	2086.5	2319.37	1478.27	1477.2	1516.88	1359.83	1482.1	1368.75	1547.05	1441.35	1429.25
LmxM.08_29.1500	2347.66	2160.89	2391.68	3103.79	2882.92	2892.27	2350.02	2388.23	2240.45	1677.83	2021.64	1826.58	1879.3	2210.31	2270.66
LmxM.08_29.1500a	162.95	155.109	146.203	279.561	246.268	244.261	149.192	142.423	124.954	119.124	126.295	99.528	131.38	167.518	167.118
LmxM.08_29.1520	1767.25	1608.71	2073.06	1832.55	1444.85	1362.31	2888.28	3107.41	2071.9	1572.84	1811.77	2394.36	1643.2	1774.06	1583.73
LmxM.08_29.1530	1020.54	1000.68	1014.35	1343.87	1387.23	1306.79	858.098	802.748	843.678	918.669	873.847	830.348	833.977	871.328	805.469
LmxM.08_29.1540	294.822	311.105	284.34	450.159	458.646	437.449	318.862	295.44	288.652	283.677	312.022	256.877	248.479	248.951	304.115
LmxM.08_29.1550	472.891	423.67	425.502	536.008	619.059	494.073	371.518	403.728	435.884	452.268	409.529	409.487	396.996	352.486	377.958
LmxM.08_29.1560	377.137	339.468	395.253	571.229	517.389	495.183	338.364	351.938	324.492	271.562	316.665	309.011	353.202	321.077	324.519
LmxM.08_29.1570	785.352	648.8	910.494	1567.3	1325.1	1430.03	1131.13	1207.65	1101.33	766.23	950.924	956.417	1556.57	1509.99	1647.86
LmxM.08_29.1575	510.689	487.486	472.892	782.55	656.338	709.466	513.884	492.007	404.888	405.829	452.246	472.995	435.077	407.162	410.021
LmxM.08_29.1580	680.359	656.777	655.394	848.588	968.127	898.213	604.569	643.846	587.96	666.287	647.26	737.455	589.305	604.927	677.216
LmxM.08_29.1585	140.271	127.633	153.261	190.41	184.136	229.827	134.565	142.423	142.389	116.095	145.796	125.121	141.852	134.945	130.196
LmxM.08_29.1590	852.548	817.205	840.921	1081.92	996.369	933.742	832.746	848.653	801.059	719.792	781.912	836.035	755.91	759.649	809.355
LmxM.08_29.1600	911.345	849.999	973.008	1292.14	1380.46	1440.03	894.178	859.247	801.059	904.535	944.424	905.231	932.988	962.067	896.801
LmxM.08_29.1605	90.7145	99.27	122.004	145.284	142.338	152.108	101.412	102.403	100.738	107.01	104.007	126.069	91.3947	102.372	101.048
LmxM.08_29.1610	377.977	398.853	379.12	553.618	519.648	550.697	330.563	346.053	322.554	352.325	374.241	374.415	343.682	335.036	343.952
LmxM.08_29.1620	545.967	555.735	533.39	812.267	917.292	790.516	467.079	540.266	555.026	588.554	512.608	539.347	706.405	552.578	575.196
LmxM.08_29.1630	643.401	650.573	664.469	991.67	955.701	870.456	567.515	699.168	577.305	642.058	572.969	620.865	772.095	723.586	615.032
LmxM.08_29.1640	284.743	355.422	297.448	469.97	450.738	427.456	317.886	273.076	292.527	366.458	286.02	326.073	365.579	374.589	342.98
LmxM.08_29.1650	257.864	295.151	284.34	451.26	434.923	406.361	215.5	229.525	247.97	304.877	274.877	253.086	206.59	214.051	235.131
LmxM.08_29.1660	591.324	690.458	597.921	941.041	950.052	881.559	622.121	634.43	614.113	650.135	693.692	686.269	571.217	646.807	625.72
LmxM.08_29.1690	509.849	459.124	538.432	846.387	741.063	790.516	541.187	587.348	568.587	485.582	541.395	535.555	613.106	539.781	536.331
LmxM.08_29.1700	1390.12	1518.3	1358.18	2199.06	2303.4	2239.43	1553.35	1392.45	1525.6	1492.08	1511.82	1487.23	1373.78	1480.91	1354.43
LmxM.08_29.1710	337.659	298.696	365.004	512.895	352.457	419.684	341.289	288.377	260.562	229.162	271.162	281.522	345.586	257.094	281.768
LmxM.08_29.1720	1133.93	1458.03	899.403	2100.01	2438.96	2502.56	1142.83	1171.16	1353.18	1732.35	1535.04	1782.03	1366.16	1810.13	1756.68
LmxM.08_29.1730	1930.2	2497.7	1594.12	3911.65	4748	4660.94	2215.45	2214.03	2330.53	2640.92	2435.81	2822.8	2487.65	2987.41	3225.76
LmxM.08_29.1740	5432.79	6575.75	4873.11	11361.8	10807.6	12395.1	6842.36	6546.75	7400.35	5605.9	6369.52	6363.16	7238.27	8755.16	9772.5
LmxM.08_29.1750	245.265	236.653	237.959	527.203	420.237	551.807	313.986	251.889	290.59	282.667	345.453	289.105	270.376	322.24	282.74
LmxM.08_29.1760	366.218	469.76	269.216	1198.59	748.971	1034.78	527.536	340.167	582.148	549.182	553.468	525.129	394.14	482.778	436.255
LmxM.08_29.1780	521.608	587.643	484.992	836.481	926.329	872.677	549.963	583.817	653.827	643.068	587.827	573.471	598.826	568.864	575.196
LmxM.08_29.1790	773.593	950.155	770.34	1450.63	1131.93	1406.72	922.456	880.434	998.659	871.221	1010.36	918.501	995.822	931.82	890.971
LmxM.08_29.1800	2854.15	3276.8	2807.1	4212.12	3618.33	3844.88	3883.87	4065.53	3795.1	4102.71	3767.48	4763.13	3667.21	4642.81	5126.24
LmxM.08_29.1810	676.159	774.66	742.108	1110.54	987.331	1128.04	650.4	672.096	725.505	754.116	841.345	802.859	629.291	639.827	661.67
LmxM.08_29.1820	428.374	464.442	513.224	766.041	780.602	770.531	501.208	501.423	497.877	478.515	473.605	570.627	586.449	575.844	594.628
LmxM.08_29.1830	897.905	911.157	944.776	1154.56	1318.32	1487.77	890.277	882.788	772.968	888.383	993.642	921.345	914.899	895.757	824.901
LmxM.08_29.1840	152.871	148.905	150.237	236.636	233.842	209.842	152.117	134.184	155.95	175.658	171.798	164.932	173.269	143.089	143.799
LmxM.08_29.1850	337.659	338.582	280.307	427.046	441.701	482.97	316.911	330.751	326.429	334.153	305.522	309.011	307.505	303.627	321.605
LmxM.08_29.1860	456.932	424.556	402.311	547.015	587.428	599.549	379.319	435.509	404.888	468.42	396.528	426.549	441.741	394.366	417.794
LmxM.08_29.1870	796.272	795.932	734.042	1034.6	1086.74	995.917	840.546	1011.09	890.173	795.506	761.482	1095.76	814.936	916.697	1005.62
LmxM.08_29.1880	585.444	624.869	558.598	803.462	837.085	799.398	507.058	574.4	572.461	515.868	525.609	547.878	547.416	518.841	455.687
LmxM.08_29.1890	297.342	300.469	303.498	453.461	319.697	407.471	239.878	277.784	366.143	280.648	384.456	359.249	327.498	318.75	322.576
LmxM.08_29.1900	232.666	237.539	216.784	286.165	360.365	273.128	214.525	208.338	206.319	208.972	224.73	233.18	264.664	188.458	216.67
LmxM.08_29.1910	359.498	334.15	338.788	450.159	497.055	443	308.135	282.492	294.464	324.058	329.666	297.636	266.568	238.481	247.762
LmxM.08_29.1920	295.662	246.402	273.249	383.02	438.312	397.479	276.932	278.961	265.405	309.924	237.731	283.418	242.767	216.378	198.209
LmxM.08_29.1930	465.332	467.987	420.461	697.801	664.246	706.135	461.228	510.84	472.692	459.334	458.747	428.444	447.453	435.082	393.504
LmxM.08_29.1940	260.384	280.083	318.622	365.41	428.145	411.912	277.907	317.804	300.276	306.896	338.024	308.063	281.8	273.38	273.995
LmxM.08_29.1950	511.529	524.713	532.382	654.877	631.485	610.652	488.531	443.748	436.853	495.677	507.964	424.653	500.767	454.859	469.29
LmxM.08_29.1960	510.689	679.822	550.531	867.299	934.237	892.661	719.633	705.053	630.579	639.03	636.116	665.416	565.505	651.46	690.818
LmxM.08_29.1970	101.634	94.8383	96.7967	127.673	134.431	112.138	82.8845	78.8624	84.271	76.724	84.506	92.8928	79.9704	77.9425	74.8143
LmxM.08_29.1980	1016.34	1154.01	950.826	1343.87	1361.25	1445.58	934.157	923.984	1028.69	1079.18	1092.08	953.573	1037.71	1103.99	1016.31
LmxM.08_29.1990	186.469	185.245	217.793	275.158	273.38	247.591	188.197	210.692	161.762	166.572	185.727	154.505	183.741	164.028	157.402
LmxM.08_29.1995	157.07	120.542	120.996	173.9	184.136	179.865	127.74	120.059	115.267	109.029	107.722	80.5703	140.9	105.862	102.02
LmxM.08_29.2000	454.412	426.329	446.676	537.109	562.576	575.123	387.119	394.312	347.739	369.486	386.313	328.916	386.523	301.3	311.888
LmxM.08_29.2010	229.306	302.242	251.066	302.674	362.624	295.333	203.798	205.984	230.534	234.21	197.8	182.942	190.406	177.988	158.373
LmxM.08_29.2020	446.013	437.851	455.751	549.216	515.129	545.145	549.963	440.217	448.477	431.068	382.598	351.666	449.357	438.572	427.511
LmxM.08_29.2030	696.318	787.955	667.494	992.771	1165.82	1168.01	695.255	689.751	751.658	798.535	754.982	676.79	743.534	732.892	787.98
LmxM.08_29.2040	1042.38	1086.65	922.593	1259.12	1378.2	1358.98	961.46	984.014	963.789	1060	1062.36	953.573	969.165	895.757	960.927
LmxM.08_29.2050	335.14	343.9	378.112	440.253	447.349	440.779	351.04	356.646	342.896	318.001	349.167	324.177	325.594	380.406	317.718
LmxM.08_29.2060	842.469	845.567	852.012	1100.63	1267.49	1166.9	774.239	826.289	921.169	1007.51	964.854	796.224	1008.2	944.617	943.438
LmxM.08_29.2070	287.263	312.878	313.581	490.882	492.536	567.351	380.294	340.167	361.3	334.153	349.167	276.783	288.465	289.667	312.86
LmxM.08_29.2080	104.994	91.2929	146.203	215.724	205.6	186.526	143.341	125.944	147.232	102.972	118.866	104.267	134.236	125.639	116.594
LmxM.08_29.2090	1074.29	1072.47	994.183	1286.64	1481	1321.23	935.132	1006.38	959.914	966.116	964.854	936.511	945.364	966.72	900.687
LmxM.08_29.2100	888.666	855.317	937.718	1121.55	1153.39	1186.88	882.476	886.319	805.902	871.221	843.202	777.266	771.143	758.485	728.711
LmxM.08_29.2110	2157.83	2363.87	2093.23	3112.59	3454.53	3189.82	2303.21	2104.57	2213.32	2310.8	2338.31	2093.88	2046.86	2255.68	2239.57
LmxM.08_29.2120	518.248	489.259	563.639	726.418	709.433	730.561	528.511	502.6	619.924	540.096	522.823	509.015	447.453	501.391	451.801
LmxM.08_29.2130	503.129	448.488	589.855	762.739	789.639	903.764	669.902	607.358	536.622	549.182	659.332	550.722	601.682	588.641	553.82
LmxM.08_29.2140	493.89	584.097	540.448	785.852	817.881	806.06	578.241	621.482	645.109	701.62	638.902	643.614	656.899	697.993	732.598
LmxM.08_29.2150	78.9552	50.5213	107.888	101.258	83.5956	92.1529	85.8098	81.2165	71.6788	48.4572	42.7173	53.0816	79.0183	82.5958	63.155
LmxM.08_29.2160	826.51	861.522	848.988	1204.09	1221.17	1210.2	848.347	768.614	741.003	904.535	849.703	873.951	756.862	791.058	770.491
LmxM.08_29.2170	465.332	411.261	470.876	624.059	706.044	606.21	399.796	382.541	372.923	383.62	377.027	422.757	357.963	366.446	352.696
LmxM.08_29.2180	267.944	226.903	253.083	390.725	403.292	397.479	247.678	224.817	251.844	258.439	222.873	253.086	294.177	254.767	232.216
LmxM.08_29.2190	1042.38	1145.15	1112.15	1633.34	1797.3	1640.99	1107.73	1157.04	1106.18	1109.47	1008.5	1055	1182.42	1184.26	1057.12
LmxM.08_29.2200	1308.64	1350.78	1345.07	1880.98	2128.3	2070.66	1391.48	1373.62	1195.29	1391.13	1414.31	1351.69	1418.52	1590.26	1548.75
LmxM.08_29.2210	498.93	508.759	536.415	757.236	794.158	841.589	540.212	473.174	537.591	548.173	543.253	479.63	526.472	552.578	503.296
LmxM.08_29.2220	909.665	898.748	1099.05	1442.93	1455.01	1423.37	1219.87	1199.41	1072.28	938.859	1091.15	1164.95	866.346	1050.48	999.792
LmxM.08_29.2230	385.537	375.808	333.747	465.568	530.945	527.381	330.563	338.99	358.394	369.486	324.094	339.343	348.442	326.893	337.15
LmxM.08_29.2240	976.861	942.178	931.668	1232.71	1486.65	1242.4	726.458	775.676	797.184	1000.44	883.134	900.491	882.53	851.551	848.22
LmxM.08_29.2250	403.175	421.897	363.996	574.53	569.354	537.373	321.787	375.479	329.335	343.239	352.882	394.32	371.291	375.753	357.554
LmxM.08_29.2260	229.306	248.175	264.174	406.134	429.274	338.634	228.176	247.181	280.903	226.134	220.087	298.584	284.656	254.767	267.194
LmxM.08_29.2270	51.2369	70.0208	64.5311	104.56	98.2813	111.028	80.9343	67.0919	74.5847	77.7335	79.8628	85.3097	71.4021	67.4726	83.5589
LmxM.08_29.2270	123.472	165.745	137.129	234.435	196.563	249.812	163.819	202.453	153.044	150.419	179.227	165.88	165.653	173.335	183.635
LmxM.08_29.2280	280.543	370.49	260.141	479.876	440.571	572.902	335.439	291.908	366.143	408.858	408.6	344.083	372.243	401.346	383.788
LmxM.08_29.2290	135.232	99.27	110.913	136.478	114.097	128.792	124.814	131.83	125.922	103.981	110.508	120.381	138.044	117.495	123.395
LmxM.08_29.2300	742.515	728.571	707.826	1125.95	1113.85	1168.01	790.816	715.646	810.745	822.764	808.843	771.579	727.35	758.485	755.916
LmxM.08_29.2310	188.988	279.197	205.693	408.335	336.642	405.251	274.006	277.784	330.303	321.029	293.449	345.03	319.881	359.466	404.192
LmxM.08_29.2320	976.861	1039.68	1113.16	1484.75	1349.96	1397.84	1176.96	1164.1	1035.47	1044.86	1186.8	1241.73	1022.48	1179.61	1138.73
LmxM.08_29.2330	377.137	463.555	513.224	718.713	681.191	850.471	526.56	497.892	537.591	540.096	596.185	541.243	605.49	645.643	571.31
LmxM.08_29.2340	402.336	381.126	445.668	670.285	699.266	639.519	442.701	554.391	372.923	561.296	446.674	522.285	527.424	513.025	513.013
LmxM.08_29.2350	359.498	360.74	418.444	643.87	677.802	849.361	430.999	393.135	309.962	440.153	375.169	392.425	339.874	294.32	304.115
LmxM.08_29.2360	939.903	1103.49	1094	1615.73	1721.62	1760.9	1053.12	1087.59	1005.44	1153.89	1114.36	1174.43	1278.57	1148.2	1209.66
LmxM.08_29.2370	2577.8	2713.97	3098.5	2891.36	3342.69	3872.64	3614.74	3533.5	3148.05	3563.63	3677.4	3872.11	3132.17	3441.1	4399.47
LmxM.08_29.2380	262.904	343.9	373.071	586.637	475.591	540.704	323.737	371.948	434.916	334.153	338.024	381.05	435.077	400.182	373.1
LmxM.08_29.2390	241.905	322.627	280.307	389.624	369.402	374.163	235.977	258.951	300.276	257.429	299.021	274.887	321.786	317.587	307.03
LmxM.08_29.2400	248.625	299.583	234.934	474.373	386.347	423.015	297.409	271.899	344.833	313.963	354.739	341.239	301.793	383.896	363.384
LmxM.08_29.2410	406.535	511.418	492.05	654.877	698.136	769.421	606.52	482.591	553.089	569.373	603.614	567.784	484.582	593.294	531.473
LmxM.08_29.2420	489.69	414.807	445.668	604.248	611.151	645.07	363.717	409.613	419.418	480.534	409.529	412.33	484.582	446.715	420.709
LmxM.08_29.2430	789.552	727.684	678.585	1120.44	1130.8	1103.61	794.716	756.843	757.47	773.297	717.836	809.494	683.556	722.422	802.554
LmxM.08_29.2440	671.119	646.141	686.651	938.84	992.98	1145.8	872.725	833.352	785.56	648.116	692.763	727.028	740.678	815.488	834.617
LmxM.08_29.2450	111.713	140.042	161.328	216.825	239.49	208.732	124.814	107.112	125.922	148.4	154.154	141.235	133.284	117.495	117.565
LmxM.08_29.2460	2550.92	2419.71	2330.18	3201.74	2598.24	3061.03	2911.68	2926.15	3171.3	3080.06	3054.29	3466.42	2673.3	3679.58	3940.87
LmxM.08_29.2461	2561.84	2347.91	2311.02	3195.14	2485.27	2792.34	2759.57	3130.95	2982.42	2949.83	2963.28	3203.85	2496.22	3389.92	3676.59
LmxM.08_29.2480	546.807	499.895	542.465	823.273	781.731	884.89	550.938	450.81	490.128	446.21	464.318	456.881	534.088	423.449	413.908
LmxM.08_29.2490	330.1	316.423	361.979	543.713	492.536	489.631	282.782	277.784	313.837	341.22	344.524	309.959	318.929	287.34	341.037
LmxM.08_29.2500	446.013	484.827	497.091	728.619	717.34	783.854	448.551	446.102	482.379	480.534	497.749	491.005	507.431	522.331	500.382
LmxM.08_29.2510	1002.9	1029.93	932.676	1605.82	1534.09	1533.29	932.207	961.65	985.099	1041.83	1025.22	1103.34	1068.18	1095.85	1142.62
LmxM.08_29.2520	428.374	389.103	424.494	588.839	668.764	612.872	331.538	371.948	355.488	391.696	401.171	381.05	418.892	382.733	301.201
LmxM.08_29.2530	162.95	143.587	153.261	219.026	238.36	208.732	158.943	185.974	159.824	183.734	158.797	208.535	158.989	189.621	171.976
LmxM.08_29.2540	723.196	728.571	687.66	977.362	1116.11	944.844	744.01	830.997	719.694	720.801	663.047	768.735	877.77	858.531	849.191
LmxM.08_29.2550	607.283	651.459	605.988	952.048	942.145	899.323	642.599	587.348	616.05	692.535	621.258	643.614	645.475	656.113	574.224
LmxM.08_29.2560	514.049	579.666	622.12	838.682	866.457	929.301	580.192	501.423	649.952	586.535	631.473	565.888	604.538	597.947	572.281
LmxM.08_29.2570	1488.39	1403.07	1494.3	1865.57	1939.64	1755.35	1645.99	1483.08	1383.21	1534.48	1424.53	1449.32	1366.16	1476.25	1657.57
LmxM.08_29.2580	791.232	748.07	706.817	1040.1	1130.8	985.925	654.3	705.053	688.697	737.963	699.264	766.84	734.014	739.872	711.222
LmxM.08_29.2590	415.775	473.305	504.149	582.235	660.857	658.393	457.327	435.509	432.01	450.249	390.956	421.809	482.678	525.821	506.211
LmxM.08_29.2600	137.752	134.724	126.037	141.982	185.266	173.203	159.918	154.194	140.452	130.229	143.939	146.922	140.9	164.028	177.806
LmxM.08_29.2600	625.762	708.185	668.502	840.884	857.419	758.318	670.877	686.22	772.968	715.754	703.907	672.999	764.479	834.101	917.204
LmxM.08_29.2610	493.05	495.464	544.481	626.26	735.415	723.9	450.502	462.581	470.755	472.458	476.391	447.402	477.918	499.065	489.694
LmxM.08_29.2620	355.298	382.012	358.954	570.128	563.705	539.594	470.004	433.154	416.512	413.906	478.248	466.36	465.542	429.266	422.652
LmxM.08_29.2630	1285.12	1178.83	1188.78	1579.41	1854.92	1640.99	1182.81	1258.27	1210.79	1183.16	1136.65	1111.87	1309.99	1149.36	1187.31
LmxM.08_29.2640	422.494	451.147	516.249	679.091	683.45	788.296	448.551	451.987	477.536	509.811	544.181	459.725	465.542	409.489	450.829
LmxM.08_29.2650	697.998	684.254	626.154	828.777	964.738	837.148	577.266	544.974	643.172	682.439	674.19	602.855	722.589	602.6	593.657
LmxM.08_29.2660	986.1	907.611	922.593	1336.17	1448.24	1483.33	949.759	860.424	793.31	933.811	924.922	807.599	833.977	800.365	809.355
LmxM.08_29.2670	358.658	348.331	490.033	526.103	536.593	550.697	417.348	384.895	360.331	349.296	396.528	409.487	410.324	348.996	337.15
LmxM.08_29.2680	900.425	997.131	853.021	1139.16	1355.6	1356.76	819.094	818.05	934.73	1020.63	925.851	902.387	817.792	814.325	843.362
LmxM.08_29.2690	263.744	237.539	263.166	392.926	366.013	326.421	221.35	208.338	260.562	292.763	255.375	226.545	239.911	217.541	221.528
LmxM.08_29.2700	225.106	265.902	258.124	369.813	364.883	354.178	200.873	228.348	264.437	239.258	204.3	202.848	322.738	234.991	220.557
LmxM.08_29.2710	452.732	609.801	481.967	1026.89	983.942	977.042	626.997	519.079	596.677	692.535	722.48	541.243	512.191	503.718	483.864
LmxM.08_29.2720	457.772	524.713	595.905	677.99	779.472	727.23	565.565	481.414	477.536	479.525	602.685	493.848	452.213	540.944	505.24
LmxM.08_29.2730	548.487	1166.42	536.415	461.165	551.279	585.115	403.696	341.345	457.194	439.144	443.888	348.822	390.332	362.956	386.703
LmxM.08_29.2740	559.406	1054.74	624.137	559.122	537.723	539.594	442.701	410.791	391.327	393.715	396.528	370.623	382.715	376.916	385.731
LmxM.08_29.2750	299.022	533.576	284.34	319.184	323.086	330.862	215.5	235.41	187.915	248.343	238.66	210.431	206.59	186.131	217.642
LmxM.08_29.2760	2538.33	4273.04	2968.43	2149.54	2269.51	2448.16	2026.28	1786.76	1730.95	1645.53	1813.63	1615.2	1411.86	1483.23	1491.43
LmxM.08_29.2770	397.296	779.978	435.585	370.913	318.567	356.398	253.529	262.482	264.437	327.086	271.162	256.877	227.535	241.971	214.727
LmxM.08_29.2780	772.753	1282.53	807.647	657.078	669.894	675.047	516.809	527.318	517.249	574.42	551.61	493.848	492.199	532.801	555.764
LmxM.08_29.2790	211.667	535.349	225.859	283.963	294.844	324.2	203.798	209.515	188.883	201.905	215.444	207.587	196.118	215.214	206.954
LmxM.08_29.2800	1324.6	3392.91	1262.39	2327.84	2087.63	1844.17	1655.74	2018.64	1908.2	1964.54	1813.63	2074.92	2071.61	2130.04	2352.28
LmxM.08_29.2810	910.505	2445.41	1041.57	1569.5	1513.76	1732.03	1184.76	989.899	1077.12	1223.55	1399.46	964	1071.03	964.393	965.785
LmxM.08_29.2820	76.4353	214.494	93.7718	74.843	72.2989	87.7118	52.656	78.8624	50.3689	48.4572	71.505	67.2999	75.2102	57.0027	74.8143
LmxM.08_29.2830	970.141	4019.55	1111.15	1682.87	1567.98	1355.65	1225.72	1418.35	1194.32	1094.33	1196.08	1316.61	1210.98	1392.5	1404.96
LmxM.08_29.2840	269.624	1682.27	370.046	421.542	355.846	369.722	274.982	261.305	225.691	200.896	277.662	245.502	286.561	211.724	199.181
LmxM.08_29.2850	170.51	1244.42	189.56	239.938	238.36	227.606	184.296	176.558	157.887	206.953	227.516	178.203	155.181	160.538	167.118
LmxM.08_29.2860	4438.29	29499.1	4338.71	5268.73	4862.1	5087.28	5386.52	5744	5109.53	5230.35	5341.52	6037.08	5035.28	5625.82	6672.08
LmxM.08_29.2870	309.101	2484.41	319.631	494.184	533.204	582.895	235.002	282.492	353.551	407.848	413.243	314.698	356.059	355.976	356.583
LmxM.09.0003	149.511	128.519	163.344	186.007	178.488	239.82	179.421	168.318	138.514	154.457	221.016	176.307	135.188	157.048	156.43
LmxM.09.0005	298.182	396.194	451.718	610.851	518.518	452.992	367.617	427.269	373.892	393.715	403.028	423.705	589.305	577.007	522.729
LmxM.09.0010	955.022	1275.44	1034.51	2095.61	1983.7	2190.57	1384.66	1486.61	1329.93	1626.35	1582.4	1588.66	1470.88	1554.2	1816.92
LmxM.09.0020	476.251	562.825	500.116	836.481	763.657	899.323	558.739	572.046	704.195	567.354	551.61	584.846	658.804	614.234	563.537
LmxM.09.0030	445.173	569.03	570.697	813.368	782.861	902.654	548.013	541.443	570.524	567.354	658.404	536.503	627.387	631.683	680.13
LmxM.09.0040	257.024	340.354	296.44	454.561	467.683	496.293	311.061	330.751	386.484	315.982	364.026	358.301	371.291	417.632	391.561
LmxM.09.0050	364.538	387.33	392.228	604.248	515.129	606.21	428.074	420.207	453.32	407.848	431.816	482.474	396.996	414.142	459.574
LmxM.09.0060	1506.03	936.86	1674.78	2386.17	1723.88	1766.45	2797.6	3464.06	2449.67	1412.33	1487.68	2062.6	2107.79	2299.89	2537.86
LmxM.09.0070	493.05	645.255	558.598	849.689	799.806	963.719	558.739	630.899	697.415	614.801	646.331	574.419	889.194	775.935	749.115
LmxM.09.0080	73.9155	74.4525	98.8133	118.868	116.356	155.439	129.69	150.662	129.797	92.8764	94.721	100.476	99.963	147.742	153.515
LmxM.09.0090	399.816	340.354	407.353	366.511	396.514	308.657	345.19	313.095	283.809	289.734	281.377	294.792	280.848	281.524	339.094
LmxM.09.0100	860.108	776.433	693.71	1160.07	1311.55	1333.44	769.363	887.496	751.658	862.135	742.91	824.661	919.659	795.712	779.235
LmxM.09.0105	214.187	180.813	229.892	332.391	338.901	378.604	222.326	238.941	201.475	226.134	182.941	237.919	191.358	164.028	238.046
LmxM.09.0110	473.731	375.808	368.029	521.7	555.797	546.256	370.543	368.417	359.362	362.42	317.594	371.571	358.915	345.506	355.611
LmxM.09.0120	444.333	367.831	530.365	609.751	615.67	646.18	434.9	416.676	393.265	298.82	312.022	382.946	422.701	414.142	456.659
LmxM.09.0140	642.561	540.667	586.83	811.167	805.454	774.972	557.764	559.099	554.057	511.83	508.893	587.689	519.807	597.947	636.408
LmxM.09.0150	0.839949	0	0	1.10063	0	1.11028	1.95022	0	0.968632	0	1.85727	0.947886	0	0	0
LmxM.09.0180	131.872	52.294	168.386	133.177	49.7055	136.564	99.4614	71.8001	62.9611	52.4953	65.9332	50.2379	39.9852	51.1861	56.3537
LmxM.09.0190	203.268	242.857	218.801	288.366	292.584	242.04	191.122	216.577	191.789	241.277	197.8	212.326	184.693	215.214	245.819
LmxM.09.0200	353.618	399.739	345.846	577.832	585.169	490.742	394.92	390.781	395.202	360.401	369.598	389.581	359.867	378.079	365.327
LmxM.09.0210	475.411	573.461	534.398	996.073	1102.56	1099.17	719.633	568.515	703.227	636.001	655.618	574.419	624.531	572.354	581.026
LmxM.09.0220	1113.77	1143.38	1163.58	1752.21	1947.55	1666.52	1274.47	1237.08	1173.98	1249.79	1151.51	1160.21	1159.57	1092.36	1118.33
LmxM.09.0230	514.889	608.915	548.515	725.317	908.254	828.266	569.465	520.256	551.152	604.706	610.114	591.481	565.505	570.027	582.969
LmxM.09.0240	563.606	447.601	479.95	706.606	716.211	630.636	505.108	524.964	443.633	451.258	456.889	507.119	551.224	494.411	541.189
LmxM.09.0250	406.535	367.831	404.328	458.964	551.279	411.912	410.522	447.279	332.241	358.382	341.738	398.112	440.789	362.956	355.611
LmxM.09.0260	314.981	274.765	297.448	327.989	417.978	355.288	277.907	296.617	280.903	290.743	247.946	288.157	275.136	260.584	227.358
LmxM.09.0270	597.204	623.096	657.411	805.663	809.973	813.832	670.877	641.492	609.269	500.725	566.469	622.761	597.874	580.497	609.203
LmxM.09.0280	372.937	359.854	327.697	483.178	588.558	529.601	352.991	377.833	380.672	313.963	266.519	322.281	367.483	310.607	293.428
LmxM.09.0290	632.481	610.688	543.473	698.902	771.564	732.782	502.183	589.702	617.987	552.211	544.181	551.67	596.922	556.068	536.331
LmxM.09.0300	435.933	365.172	398.278	500.788	568.224	481.86	400.771	375.479	321.586	380.591	336.167	374.415	276.088	315.26	313.832
LmxM.09.0310	745.875	694.003	741.1	873.903	965.868	831.596	634.798	587.348	685.791	617.83	632.402	623.709	621.674	666.583	663.613
LmxM.09.0320	555.206	554.848	630.187	705.506	741.063	767.2	615.296	528.496	526.936	374.534	458.747	438.871	438.885	439.735	440.142
LmxM.09.0330	414.935	390.876	468.859	620.757	550.149	590.667	373.468	326.043	385.515	408.858	403.028	394.32	385.571	358.303	362.412
LmxM.09.0340	855.068	901.407	869.154	1230.51	1144.36	1266.82	750.836	694.46	798.153	839.926	976.926	849.306	692.125	710.789	677.216
LmxM.09.0345	249.465	246.402	221.826	258.649	300.492	296.444	218.425	176.558	175.322	222.096	201.514	202.848	162.797	180.315	196.266
LmxM.09.0350	701.357	655.891	571.705	845.286	809.973	817.163	594.818	609.712	567.618	623.887	644.474	535.555	560.745	495.575	559.65
LmxM.09.0360	731.595	694.89	665.477	863.997	870.975	870.456	598.719	572.046	587.96	608.744	628.687	546.93	539.8	536.291	534.388
LmxM.09.0365	241.905	265.902	210.734	354.404	302.751	400.809	247.678	218.931	263.468	269.543	280.448	200.004	228.487	187.295	224.443
LmxM.09.0367	219.227	195.881	194.602	265.253	269.991	263.135	188.197	204.807	185.977	228.153	210.801	206.639	199.926	216.378	223.471
LmxM.09.0370	293.982	269.447	218.801	372.014	350.198	346.406	254.504	229.525	235.378	235.22	229.373	252.138	210.398	222.194	238.046
LmxM.09.0380	304.061	315.537	330.722	356.605	402.162	458.544	241.828	230.702	301.245	315.982	273.948	248.346	259.904	229.174	265.251
LmxM.09.0390	1060.86	1062.72	896.378	1171.07	1302.51	1196.88	783.99	927.516	910.514	917.659	924.922	843.618	1006.29	931.82	891.942
LmxM.09.0400	284.743	205.631	172.419	249.844	332.123	244.261	195.022	177.735	204.381	270.553	220.087	223.701	199.926	236.154	239.017
LmxM.09.0410	317.501	233.107	229.892	263.051	312.919	306.436	187.221	210.692	258.625	273.582	266.519	281.522	255.144	269.891	243.875
LmxM.09.0420	666.919	678.049	609.012	1005.98	858.549	919.308	681.603	641.492	699.352	613.792	820.915	577.262	685.46	627.03	641.266
LmxM.09.0430	530.008	550.417	516.249	662.581	692.488	735.002	495.357	454.341	474.63	525.963	516.322	509.963	496.007	436.245	415.851
LmxM.09.0440	467.852	467.987	409.369	563.524	507.222	593.997	368.592	373.125	386.484	424.001	421.601	366.832	394.14	383.896	411.965
LmxM.09.0450	658.52	560.166	509.191	705.506	702.655	726.12	500.232	534.381	499.814	512.839	507.036	522.285	494.103	468.818	454.716
LmxM.09.0460	1542.15	1518.3	1332.97	1817.15	1697.89	1788.65	1328.1	1392.45	1273.75	1176.1	1375.31	1309.98	1454.7	1407.62	1322.37
LmxM.09.0470	1171.73	1102.61	995.191	1302.05	1342.05	1253.5	924.406	991.076	895.016	1105.43	1054	1120.4	864.442	957.413	910.403
LmxM.09.0480	819.79	856.204	755.216	1048.9	1125.15	1075.86	739.135	718.001	771.031	735.944	722.48	785.797	703.549	671.236	634.464
LmxM.09.0490	332.62	336.809	312.573	428.146	476.721	424.125	236.952	316.626	287.684	337.182	293.449	322.281	305.601	305.953	307.03
LmxM.09.0500	1021.38	1050.31	910.494	1571.7	1461.79	1511.08	1037.52	1032.27	1081.96	920.688	1097.65	994.332	972.973	952.76	866.68
LmxM.09.0510	623.242	582.325	590.863	834.28	831.437	779.413	558.739	584.994	495.94	526.973	593.399	596.22	487.438	509.535	519.814
LmxM.09.0520	1078.49	907.611	927.635	1445.13	1404.18	1596.58	1025.82	964.004	954.102	927.754	982.498	874.899	911.091	815.488	859.879
LmxM.09.0530	984.42	1057.4	890.328	1521.07	1412.09	1400.06	1089.2	960.473	917.294	936.84	1040.07	957.365	977.733	886.451	856.964
LmxM.09.0540	778.633	797.705	773.365	1239.31	1143.23	1207.98	797.642	782.738	781.686	682.439	792.127	752.621	757.814	764.302	697.619
LmxM.09.0550	661.04	647.028	699.759	893.714	965.868	918.198	727.433	673.273	731.317	600.668	657.475	599.064	596.922	668.91	650.982
LmxM.09.0560	424.174	448.488	409.369	630.663	625.837	633.967	503.158	466.112	470.755	439.144	448.532	425.601	378.907	483.942	467.347
LmxM.09.0570	666.919	709.958	660.436	878.305	870.975	838.258	651.375	619.128	716.788	601.677	630.544	572.523	529.328	510.698	506.211
LmxM.09.0580	181.429	133.837	184.519	242.139	183.006	205.401	225.251	221.285	164.667	128.21	156.011	176.307	159.941	169.845	156.43
LmxM.09.0590	814.75	838.477	694.718	971.859	1006.54	992.586	687.454	703.876	672.231	724.84	725.265	779.162	648.331	714.279	735.512
LmxM.09.0600	749.234	806.569	719.925	1208.5	1353.34	1185.77	845.422	861.601	814.619	887.373	844.131	808.547	715.925	696.829	737.456
LmxM.09.0610	949.142	820.75	919.569	1254.72	1164.69	1161.35	902.954	773.322	816.557	802.573	774.483	715.654	697.837	760.812	708.307
LmxM.09.0620	266.264	241.084	269.216	323.586	312.919	338.634	239.878	218.931	222.785	177.677	218.23	205.691	230.391	217.541	214.727
LmxM.09.0630	957.542	805.682	784.456	1143.56	1052.85	1096.95	791.791	843.945	772.968	724.84	830.201	853.097	741.63	816.651	737.456
LmxM.09.0640	965.101	1039.68	895.369	1415.41	1476.48	1503.31	1144.78	1089.95	973.475	971.164	947.21	1082.49	854.921	1045.83	1108.61
LmxM.09.0650	587.124	536.235	529.357	662.581	615.67	628.416	470.979	562.63	518.218	518.896	559.039	505.223	507.431	449.042	542.161
LmxM.09.0660	404.855	444.942	391.22	578.933	575.002	475.198	367.617	421.384	364.206	417.944	382.598	415.174	425.557	378.079	412.936
LmxM.09.0670	595.524	600.052	599.938	919.029	976.035	871.566	708.906	722.709	549.214	687.487	690.906	851.201	602.634	632.847	744.257
LmxM.09.0680	294.822	260.584	264.174	338.995	353.587	335.303	209.649	225.994	214.068	200.896	214.515	244.555	229.439	241.971	204.039
LmxM.09.0690	0.839949	4.4317	0	2.20127	3.38901	5.55138	1.95022	9.4164	3.87453	4.0381	3.71455	6.6352	0.952028	6.97993	3.88646
LmxM.09.0700	435.933	486.6	454.743	713.21	675.542	709.466	571.416	483.768	465.912	459.334	593.399	425.601	438.885	466.492	444.028
LmxM.09.0710	529.168	471.532	461.801	591.04	646.171	589.556	484.631	449.633	434.916	539.087	489.392	454.985	381.763	361.793	342.98
LmxM.09.0720	513.209	347.445	452.726	502.989	576.132	501.845	405.647	390.781	377.766	462.363	377.027	353.561	322.738	319.913	353.668
LmxM.09.0730	368.738	348.331	359.963	458.964	545.63	465.205	335.439	340.167	320.617	327.086	356.597	322.281	357.011	298.974	346.867
LmxM.09.0740	1149.89	1203.65	1073.84	1551.89	1553.3	1451.13	1078.47	994.607	1152.67	1056.97	1177.51	1073.01	1140.53	1198.22	1130.96
LmxM.09.0750	687.918	678.936	696.734	927.834	1066.41	990.366	629.922	634.43	669.325	617.83	655.618	563.992	583.593	632.847	646.124
LmxM.09.0760	2398.05	2713.97	2013.57	3177.53	3494.07	3160.95	2397.8	2601.28	2537.82	2500.6	2562.11	2433.22	2305.81	2506.96	2235.69
LmxM.09.0770	1521.99	1658.34	1494.3	2196.86	2545.15	2185.02	1705.47	1499.56	1340.59	1814.12	1448.67	1613.3	1201.46	1325.02	1359.29
LmxM.09.0780	586.284	607.142	658.419	986.167	1015.57	960.388	737.185	640.315	682.885	711.716	739.195	675.843	541.704	577.007	588.799
LmxM.09.0790	724.876	690.458	625.145	923.431	991.85	769.421	655.275	656.794	617.019	647.106	618.472	727.028	701.645	729.402	751.058
LmxM.09.0800	1203.65	1088.42	1122.24	1614.63	1738.56	1779.77	1027.77	1054.64	1055.81	1097.35	1076.29	1109.97	1045.33	1002.78	1076.55
LmxM.09.0810	197.388	203.858	217.793	283.963	324.215	306.436	217.45	189.505	151.107	200.896	179.227	223.701	174.221	190.785	167.118
LmxM.09.0820	593.004	514.963	496.083	657.078	654.079	647.291	463.178	427.269	386.484	415.925	393.742	503.327	495.055	459.512	487.751
LmxM.09.0830	888.666	848.226	848.988	1045.6	1119.5	997.027	767.413	886.319	746.815	748.059	713.193	771.579	763.527	808.508	771.462
LmxM.09.0840	701.357	609.801	699.759	893.714	1013.31	941.514	692.329	652.086	607.332	650.135	587.827	604.751	656.899	632.847	648.067
LmxM.09.0850	227.626	185.245	185.527	292.768	328.734	290.892	196.973	213.046	209.224	212	175.512	200.952	239.911	180.315	176.834
LmxM.09.0860	230.146	179.927	186.535	237.737	289.195	260.915	194.047	169.495	194.695	173.638	143.01	209.483	163.749	162.865	187.522
LmxM.09.0870	534.207	538.894	580.78	819.972	807.714	812.722	578.241	601.473	580.211	624.897	596.185	586.741	560.745	515.351	485.807
LmxM.09.0880	848.348	761.365	661.444	986.167	1030.26	958.168	808.368	715.646	699.352	888.383	795.842	802.859	801.608	851.551	877.368
LmxM.09.0890	1653.86	1770.02	1585.05	2345.45	2391.51	2083.99	1488.02	1610.2	1555.62	1550.63	1631.62	1661.64	1817.42	1871.78	1710.04
LmxM.09.0891	187.309	175.495	183.51	256.447	257.565	232.048	140.416	142.423	158.856	166.572	160.654	160.193	146.612	152.395	153.515
LmxM.09.0900	398.976	406.83	423.485	686.795	706.044	753.877	501.208	447.279	417.48	451.258	476.391	495.744	515.047	500.228	463.46
LmxM.09.0910	429.214	647.028	376.095	1236.01	1028	1143.58	635.773	519.079	571.493	733.925	866.418	657.833	427.461	529.311	595.6
LmxM.09.0920	414.935	545.099	376.095	1362.58	1152.26	1229.07	696.23	479.059	613.144	779.354	827.416	727.028	497.911	632.847	616.975
LmxM.09.0930	381.337	370.49	309.548	827.676	720.729	698.363	499.257	500.246	432.978	532.02	549.753	650.25	517.903	578.171	608.231
LmxM.09.0940	981.9	1049.43	891.336	1335.07	1481	1394.51	846.397	947.525	971.538	985.297	957.425	1001.92	1004.39	1024.89	922.062
LmxM.09.0950	303.222	284.515	278.29	350.001	403.292	354.178	244.753	282.492	254.75	236.229	221.016	247.398	261.808	218.704	278.853
LmxM.09.0960	404.015	375.808	380.129	565.725	517.389	532.932	342.264	360.177	366.143	340.21	354.739	349.77	440.789	333.873	347.838
LmxM.09.0970	5685.61	4494.63	5106.03	9860.57	9838.29	9160.88	5356.29	5708.69	4768.57	5652.34	5124.22	5817.18	4553.55	5067.43	5612.05
LmxM.09.0980	990.3	880.135	903.436	1452.84	1247.16	1306.79	1007.29	901.62	857.239	873.24	871.99	954.521	927.276	941.127	1058.09
LmxM.09.0990	1684.1	2087.33	1396.49	2369.66	2464.94	2402.64	1623.56	1852.68	1808.44	1770.71	1646.47	1959.28	1729.84	1832.23	1735.3
LmxM.09.1000	299.022	430.761	362.988	640.568	578.391	701.694	462.203	502.6	456.226	427.029	504.25	471.099	463.638	502.555	552.849
LmxM.09.1010	1462.35	1540.46	1384.39	2280.51	2338.42	2243.87	1660.62	1711.43	1492.66	1583.95	1496.96	1798.14	1287.14	1397.15	1430.22
LmxM.09.1020	565.286	587.643	574.73	833.179	773.824	823.824	557.764	489.653	488.19	546.153	533.038	473.943	494.103	442.062	469.29
LmxM.09.1030	213.347	198.54	207.71	277.36	298.233	284.231	198.923	185.974	194.695	189.791	188.513	166.828	181.837	172.172	178.777
LmxM.09.1040	711.437	709.071	675.56	862.896	907.125	910.426	657.225	667.387	653.827	947.945	962.068	872.055	602.634	627.03	583.941
LmxM.09.1050	539.247	519.395	492.05	607.549	778.342	647.291	484.631	522.61	465.912	843.964	819.986	691.957	464.59	403.672	456.659
LmxM.09.1060	246.105	260.584	243	354.404	353.587	357.509	234.027	260.128	206.319	362.42	360.311	296.688	170.413	175.661	199.181
LmxM.09.1070	1494.27	1483.73	1247.27	2140.73	2211.89	2089.54	1642.09	1713.79	1532.38	2562.18	2053.22	2514.74	1553.71	1593.75	1702.27
LmxM.09.1090	173.869	175.495	166.369	249.844	224.804	194.298	149.192	141.246	154.012	240.267	216.372	217.066	157.085	161.702	133.111
LmxM.09.1100	589.644	548.644	441.635	808.965	926.329	708.356	558.739	570.869	581.179	1087.26	951.853	1055.94	650.235	718.932	794.781
LmxM.09.1110	578.725	547.758	626.154	781.449	755.749	839.368	643.574	548.505	553.089	450.249	530.252	483.422	526.472	520.005	523.7
LmxM.09.1120	506.489	521.167	466.842	676.889	841.604	743.885	554.839	588.525	507.563	645.087	569.254	540.295	480.774	599.11	601.43
LmxM.09.1130	293.142	247.289	308.539	365.41	419.107	420.794	306.185	288.377	285.746	282.667	289.735	267.304	241.815	244.297	249.705
LmxM.09.1140	429.214	518.508	401.303	724.217	788.509	784.965	541.187	470.82	494.971	551.201	489.392	497.64	451.261	496.738	487.751
LmxM.09.1150	270.464	247.289	289.382	365.41	334.382	299.774	313.011	225.994	256.687	243.296	231.231	219.91	255.144	247.787	239.989
LmxM.09.1160	628.282	518.508	659.427	845.286	812.233	833.817	607.495	567.338	536.622	533.03	600.828	506.171	506.479	544.434	535.36
LmxM.09.1170	313.301	276.538	300.473	411.637	422.496	427.456	257.43	260.128	268.311	334.153	311.093	278.678	262.76	332.71	282.74
LmxM.09.1180	594.684	462.669	626.154	750.632	722.989	680.599	530.461	486.122	481.41	441.163	490.32	466.36	596.922	516.515	506.211
LmxM.09.1190	322.54	296.037	297.448	386.322	440.571	403.03	265.23	266.013	301.245	265.505	273.019	300.48	258	272.217	261.364
LmxM.09.1200	490.53	444.942	450.71	624.059	652.949	515.168	403.696	423.738	520.155	406.839	399.314	455.933	514.095	439.735	450.829
LmxM.09.1210	425.014	368.717	411.386	504.09	568.224	577.343	423.199	389.604	328.366	389.677	410.458	378.206	366.531	396.693	415.851
LmxM.09.1220	903.785	851.772	862.095	1169.97	1345.44	1206.87	836.646	949.879	858.208	818.725	741.052	892.908	814.936	869.001	835.589
LmxM.09.1230	444.333	357.195	403.32	509.593	565.965	567.351	377.368	346.053	348.707	348.286	316.665	344.083	286.561	310.607	386.703
LmxM.09.1240	1211.21	1083.11	1028.46	1439.63	1630.11	1336.77	1042.39	1060.52	1039.34	1097.35	1009.43	970.635	1015.81	1015.58	1011.45
LmxM.09.1250	215.027	192.336	192.585	266.353	292.584	254.253	180.396	227.171	195.664	189.791	175.512	189.577	177.077	179.151	189.465
LmxM.09.1260	432.574	389.989	442.643	618.556	582.91	550.697	424.174	437.863	460.1	415.925	349.167	356.405	400.804	400.182	420.709
LmxM.09.1270	334.3	317.309	293.415	491.983	520.778	492.962	391.02	341.345	354.519	307.905	313.879	355.457	328.45	308.28	342.98
LmxM.09.1280	272.143	314.65	262.158	528.304	500.444	520.719	279.857	269.544	379.704	299.829	291.592	295.74	313.217	280.36	289.541
LmxM.09.1290	388.056	383.785	344.838	591.04	568.224	561.799	370.543	287.2	361.3	356.363	419.744	371.571	337.018	351.323	323.548
LmxM.09.1300	197.388	209.176	210.734	322.485	319.697	258.694	209.649	204.807	178.228	172.629	168.083	218.014	180.885	186.131	204.039
LmxM.09.1310	151.191	130.292	157.295	271.856	239.49	289.782	149.192	175.38	165.636	133.257	135.581	160.193	178.029	194.275	182.664
LmxM.09.1315	519.928	472.419	507.174	682.392	720.729	658.393	457.327	422.561	384.547	456.306	479.177	466.36	390.332	436.245	409.05
LmxM.09.1320	907.985	1364.96	820.755	2267.3	2300.01	2392.64	1606.98	1251.2	1520.75	1529.43	1577.75	1359.27	1161.47	1259.88	1245.61
LmxM.09.1330	535.047	599.165	596.913	781.449	837.085	766.09	542.162	509.663	485.285	488.611	556.254	552.617	531.232	524.658	462.489
LmxM.09.1340	6701.11	9218.81	7100.44	15733.5	14233.8	17149.3	11124.1	10047.3	9340.52	8131.73	10897.6	9606.82	10612.3	13244.4	14970.6
LmxM.09.1350	142.791	171.95	196.618	277.36	347.938	330.862	214.525	203.63	201.475	207.962	172.726	200.004	147.564	153.558	166.146
LmxM.09.1360	78.1152	69.1344	74.6141	86.95	115.226	94.3734	60.4569	52.9673	62.9611	65.6192	69.6478	65.4041	91.3947	70.9626	79.6724
LmxM.09.1370	174.709	195.881	191.577	235.535	256.435	264.246	169.669	158.902	172.416	163.543	178.298	201.9	173.269	174.498	151.572
LmxM.09.1380	504.809	477.737	490.033	780.349	711.692	696.143	505.108	490.83	498.845	441.163	444.817	512.806	448.405	433.919	468.318
LmxM.09.1390	400.656	430.761	428.527	625.16	626.967	610.652	421.248	447.279	404.888	417.944	422.53	444.558	488.39	515.351	475.12
LmxM.09.1400	348.579	407.716	389.203	562.423	588.558	584.005	335.439	370.771	425.229	393.715	353.811	412.33	450.309	424.612	402.249
LmxM.09.1410	220.067	166.632	197.627	329.089	299.362	317.539	225.251	230.702	207.287	182.724	181.084	204.743	254.192	191.948	218.613
LmxM.09.1420	389.736	428.988	373.071	573.43	708.303	641.739	398.821	408.436	395.202	434.096	438.317	488.161	434.125	440.899	445
LmxM.09.1430	250.305	252.607	240.983	409.435	431.534	371.942	276.932	288.377	234.409	300.839	245.16	259.721	222.775	264.074	255.535
LmxM.09.1440	246.945	280.969	258.124	438.052	406.681	380.824	290.583	247.181	249.907	237.239	254.447	239.815	278.944	222.194	249.705
LmxM.09.1450	122.633	137.383	129.062	246.542	213.508	266.466	153.093	143.6	157.887	147.391	132.795	152.61	123.764	120.985	145.742
LmxM.09.1460	311.621	307.56	320.639	553.618	432.663	480.749	336.414	341.345	291.558	337.182	384.456	384.842	288.465	340.853	337.15
LmxM.09.1470	215.027	249.061	193.593	375.316	352.457	385.266	226.226	218.931	224.723	296.801	262.804	286.262	267.52	259.421	262.336
LmxM.09.1480	836.589	946.61	893.353	1386.8	1435.81	1467.78	1048.25	1161.75	1071.31	1028.71	1105.08	1046.47	971.069	1012.09	1052.26
LmxM.09.1490	478.771	619.551	567.672	935.538	881.142	961.499	665.026	694.46	705.164	766.23	689.049	735.559	612.154	723.586	796.724
LmxM.09.1500	103.314	85.9749	141.162	172.799	112.967	165.431	141.391	142.423	150.138	82.7811	82.6487	104.267	95.2028	100.046	104.934
LmxM.09.1505	238.545	302.242	281.315	389.624	439.442	537.373	315.936	293.085	304.15	357.372	370.526	345.03	271.328	331.547	342.008
LmxM.09.1510	1347.28	1902.97	1369.27	2977.21	2615.19	3003.3	1727.9	1579.6	1957.61	2087.7	2240.8	1864.49	1822.18	1764.76	1419.53
LmxM.09.1520	488.01	632.846	542.465	1026.89	887.92	1068.09	673.802	608.535	662.544	710.706	704.835	658.781	713.069	588.641	606.288
LmxM.09.1530	202.428	328.832	253.083	505.191	429.274	552.917	364.692	266.013	336.115	356.363	416.029	334.604	345.586	286.177	332.292
LmxM.09.1540	356.138	401.512	437.602	554.719	632.615	659.504	542.162	559.099	674.168	468.42	500.535	524.181	667.372	539.781	523.7
LmxM.09.1550	228.466	287.174	263.166	375.316	346.809	396.368	208.674	208.338	253.782	280.648	311.093	253.086	337.018	254.767	275.939
LmxM.10.0030	396.456	418.352	500.116	746.229	499.314	662.834	615.296	637.961	586.022	487.601	594.328	644.562	573.121	689.849	623.777
LmxM.10.0040	575.365	870.385	642.286	852.991	814.492	940.403	771.314	903.975	1285.37	800.554	822.772	858.785	1000.58	966.72	925.949
LmxM.10.0050	432.574	506.1	421.469	523.901	451.868	507.396	484.631	493.184	647.046	471.449	443.888	474.891	668.324	573.517	479.978
LmxM.10.0060	304.901	372.262	267.199	458.964	386.347	461.875	339.339	454.341	568.587	422.991	392.813	375.363	411.276	348.996	407.107
LmxM.10.0070	4579.4	4756.98	4463.74	3677.21	3217.3	3170.95	5264.63	5689.86	5197.68	5823.95	5298.8	6532.83	5198.07	6091.15	7053.92
LmxM.10.0080	324.22	309.332	343.83	343.397	338.901	375.273	340.314	338.99	417.48	309.924	337.095	298.584	343.682	346.67	361.441
LmxM.10.0090	345.219	235.766	487.008	236.636	205.6	282.01	600.669	439.04	306.088	223.105	230.302	239.815	257.048	238.481	276.91
LmxM.10.0100	206.627	214.494	235.942	257.548	171.71	195.408	255.479	228.348	243.127	207.962	231.231	242.659	259.904	264.074	294.399
LmxM.10.0110	466.172	469.76	482.975	509.593	448.479	476.308	487.556	474.351	489.159	522.934	474.533	459.725	457.926	419.959	480.949
LmxM.10.0120	305.741	271.22	308.539	231.133	201.081	255.363	351.04	327.22	297.37	218.058	219.158	317.542	259.904	272.217	257.478
LmxM.10.0130	523.288	512.304	547.506	462.266	530.945	546.256	590.918	539.089	523.061	512.839	545.11	509.015	525.52	542.108	542.161
LmxM.10.0140	684.558	744.525	721.942	614.153	687.969	596.218	648.449	657.971	689.666	704.649	624.973	714.706	667.372	595.62	647.095
LmxM.10.0150	640.881	500.782	610.021	477.675	471.072	438.559	499.257	557.922	506.594	482.553	447.603	549.774	541.704	492.085	558.679
LmxM.10.0160	424.174	368.717	386.178	416.039	416.848	348.626	474.88	383.718	379.704	352.325	335.238	382.946	379.859	383.896	381.845
LmxM.10.0170	1134.77	1182.38	1169.63	1293.24	1282.18	1234.63	1654.76	1499.56	1337.68	1128.65	1227.66	1326.09	1304.28	1449.5	1407.87
LmxM.10.0180	337.659	432.533	348.871	498.587	491.406	501.845	543.137	488.476	565.681	467.41	601.757	528.92	530.28	575.844	604.344
LmxM.10.0185	105.834	135.61	112.929	152.988	126.523	145.446	147.242	135.361	130.765	157.486	166.226	145.974	151.372	193.111	138.941
LmxM.10.0190	236.026	204.744	219.809	217.925	218.026	185.416	235.977	207.161	193.726	196.858	163.44	184.838	225.631	184.968	224.443
LmxM.10.0195	323.38	389.103	316.606	495.285	433.793	476.308	377.368	356.646	411.669	435.106	418.815	378.206	340.826	333.873	346.867
LmxM.10.0200	566.965	642.596	549.523	589.939	553.538	575.123	661.126	608.535	726.474	677.392	595.256	723.237	689.268	786.405	839.475
LmxM.10.0210	2000.76	1622	1957.11	1716.99	1810.86	1616.56	2026.28	2303.49	1810.37	1836.33	1649.26	1979.19	2079.23	2100.96	2276.49
LmxM.10.0218	490.53	477.737	505.158	471.071	514	393.038	423.199	455.518	424.261	432.077	377.955	472.995	429.365	418.796	415.851
LmxM.10.0219	998.699	1076.9	1048.63	1207.39	1081.09	967.05	1382.71	1226.49	1150.73	1278.06	1212.8	1229.41	1122.44	1198.22	1327.23
LmxM.10.0220	1144.85	1173.51	979.058	1161.17	1024.61	1028.12	1179.89	1171.16	1177.86	1164.99	1255.52	1332.73	1186.23	1451.82	1469.08
LmxM.10.0230	367.058	304.014	462.809	366.511	343.42	329.752	448.551	383.718	344.833	268.534	293.449	302.376	348.442	336.2	345.895
LmxM.10.0240	591.324	506.1	575.739	483.178	503.833	498.514	490.481	459.05	455.257	464.382	466.176	470.151	500.767	454.859	472.205
LmxM.10.0250	411.575	343.013	407.353	396.228	360.365	315.318	361.767	381.364	313.837	324.058	392.813	363.988	315.121	304.79	338.122
LmxM.10.0260	635.841	899.634	726.983	1313.06	1025.74	1367.86	1144.78	863.955	1026.75	1030.73	1355.81	935.563	969.165	1164.48	1266.01
LmxM.10.0270	831.549	700.208	805.631	753.934	737.674	717.238	778.139	813.342	703.227	778.344	660.261	747.882	711.165	764.302	733.569
LmxM.10.0280	1295.2	1450.05	1173.66	1292.14	1412.09	1286.81	1297.87	1142.92	1353.18	1385.07	1480.25	1224.67	1269.05	1222.65	1110.56
LmxM.10.0290	2639.12	2623.56	2245.48	2439	2496.57	2318.26	3066.73	2854.35	2694.73	3212.31	2962.35	3229.45	2605.7	2738.46	3170.38
LmxM.10.0300	588.804	478.623	510.199	406.134	527.556	423.015	471.954	429.623	483.347	531.011	490.32	433.184	496.007	451.369	466.375
LmxM.10.0310	515.729	438.738	514.232	433.649	416.848	409.692	465.128	411.968	464.943	476.496	486.606	393.373	435.077	440.899	425.567
LmxM.10.0320	1261.6	1291.4	1110.14	1045.6	1041.56	1058.09	1133.08	1062.88	1215.63	1052.94	1110.65	1017.08	1196.7	1186.59	1141.65
LmxM.10.0330	1075.13	1097.29	989.141	933.337	919.551	919.308	955.61	965.181	876.612	1024.67	1035.43	984.853	786.375	991.15	1033.8
LmxM.10.0350	1004.58	1035.24	1021.41	1036.8	849.512	954.837	1062.87	1133.5	1068.4	832.859	980.641	922.293	834.929	987.66	973.558
LmxM.10.0360	1110.41	1249.74	773.365	1735.7	1364.64	1240.18	1572.86	2238.75	1817.15	1670.77	1480.25	2095.78	2097.32	2097.47	2407.66
LmxM.10.0370	503.969	543.326	444.66	433.649	452.998	440.779	548.988	600.296	635.423	298.82	295.307	463.516	544.56	593.294	588.799
LmxM.10.0380	791.232	763.138	690.685	719.814	674.413	648.401	800.567	958.119	989.942	0	0	756.413	918.707	1050.48	980.359
LmxM.10.0390	671.119	543.326	618.087	971.859	1030.26	565.13	1002.42	1012.26	1005.44	871.221	810.7	1000.97	2044.96	2150.98	2483.45
LmxM.10.0400	1425.39	1130.08	1293.65	1186.48	1050.59	1219.08	1363.21	1392.45	1293.12	1183.16	1193.3	1103.34	1421.38	1313.39	1321.4
LmxM.10.0405	369.577	397.08	293.415	329.089	277.899	300.885	258.405	298.971	308.025	323.048	282.306	287.209	321.786	317.587	278.853
LmxM.10.0420	862.627	791.501	788.49	730.82	642.782	686.15	710.857	733.302	821.4	837.906	749.41	763.048	715.925	764.302	753.002
LmxM.10.0425	525.808	483.941	469.867	399.53	454.127	395.258	392.97	430.8	449.445	424.001	440.174	411.382	436.981	368.773	424.596
LmxM.10.0430	177.229	184.359	159.311	128.774	155.894	129.902	133.59	137.715	156.918	164.553	195.942	128.912	156.133	133.782	146.714
LmxM.10.0440	379.657	261.47	337.78	286.165	237.231	280.9	257.43	271.899	225.691	294.782	298.092	256.877	299.889	307.117	287.598
LmxM.10.0450	226.786	196.767	228.884	203.617	211.248	202.07	213.55	215.4	200.507	231.181	259.09	249.294	248.479	211.724	254.563
LmxM.10.0460	76.4353	91.2929	97.805	70.4405	71.1692	73.2782	53.6312	58.8525	75.5533	64.6097	77.0769	59.7168	66.642	65.146	60.2401
LmxM.10.0465	661.04	639.05	657.411	608.65	523.037	521.829	452.452	484.945	527.904	473.468	520.037	516.598	594.066	575.844	477.063
LmxM.10.0465a	35.2779	34.5672	29.2407	23.1133	22.5934	21.0952	22.4276	31.7804	31.9649	39.3715	22.2873	22.7493	38.0811	26.7564	27.2052
LmxM.10.0470	588.804	476.85	429.535	1391.2	1378.2	873.787	829.82	1124.08	1261.16	1211.43	911.921	1436.05	2432.43	2774.52	3058.64
LmxM.10.0483	185.629	147.132	146.203	259.749	248.527	265.356	280.832	308.387	257.656	249.353	272.091	273.939	308.457	280.36	292.456
LmxM.10.0485	21.8387	14.1814	22.1826	33.019	36.1494	44.411	29.2534	32.9574	44.5571	36.3429	34.3596	24.645	39.9852	36.063	34.0065
LmxM.10.0490	241.905	298.696	236.95	452.36	537.723	445.22	577.266	276.607	562.775	273.582	364.026	555.461	499.815	520.005	538.275
LmxM.10.0500	1843.69	2265.48	1437.83	2910.07	3241.02	2940.01	2380.25	2234.04	3700.17	2109.91	2355.02	3666.42	3321.63	3473.68	3155.81
LmxM.10.0510	351.099	358.081	291.398	543.713	480.11	532.932	236.952	300.148	400.045	336.172	360.311	455.933	483.63	542.108	512.041
LmxM.10.0520	350.259	350.104	332.739	367.611	319.697	299.774	293.509	322.512	317.711	295.791	328.737	370.623	353.202	326.893	310.917
LmxM.10.0530	695.478	782.637	534.398	662.581	713.951	723.9	624.072	609.712	619.924	722.821	703.907	758.309	714.021	735.219	769.519
LmxM.10.0540	1980.6	1836.49	2238.42	1911.8	1470.83	1646.54	1818.58	1697.31	1294.09	1143.79	1319.59	1422.78	1773.63	1947.4	1964.61
LmxM.10.0550	341.019	361.626	353.913	336.794	307.27	380.824	335.439	376.656	315.774	348.286	345.453	381.998	346.538	286.177	303.144
LmxM.10.0560	231.826	280.083	236.95	299.372	283.547	282.01	242.803	234.233	271.217	271.562	265.59	234.128	288.465	244.297	237.074
LmxM.10.0570	383.017	356.308	340.805	367.611	307.27	331.972	340.314	338.99	363.237	326.077	362.168	380.102	360.819	337.363	338.122
LmxM.10.0580	535.887	631.96	567.672	536.008	596.466	616.203	508.033	597.941	650.921	658.211	635.188	648.354	691.173	672.4	645.152
LmxM.10.0590	377.137	520.281	458.776	620.757	544.501	690.591	500.232	446.102	505.626	584.515	648.189	596.22	468.398	529.311	482.893
LmxM.10.0600	599.723	798.591	702.784	801.261	848.382	863.794	766.438	738.01	633.485	739.982	713.193	767.787	688.316	644.48	649.039
LmxM.10.0610	245.265	209.176	205.693	230.032	216.897	219.835	230.126	218.931	187.915	229.162	176.441	181.994	217.062	195.438	205.011
LmxM.10.0620	624.922	544.212	635.228	571.229	610.022	638.408	581.167	560.276	598.615	533.03	569.254	541.243	663.564	513.025	452.773
LmxM.10.0630	632.481	553.076	575.739	588.839	536.593	598.438	623.097	589.702	542.434	546.153	611.972	530.816	566.457	552.578	564.508
LmxM.10.0640	449.373	419.238	389.203	364.31	343.42	357.509	390.045	368.417	342.896	362.42	401.171	382.946	346.538	364.12	359.497
LmxM.10.0650	270.464	250.834	253.083	259.749	238.36	219.835	249.629	281.315	226.66	186.762	240.517	228.44	274.184	269.891	282.74
LmxM.10.0660	1334.68	1167.31	1075.85	1241.51	1025.74	1078.08	1077.5	1179.4	1105.21	1112.5	1099.51	1068.27	1188.13	1130.75	1164.97
LmxM.10.0670	798.791	630.187	640.27	644.971	713.951	592.887	696.23	759.197	623.799	673.354	643.545	710.914	710.213	741.036	771.462
LmxM.10.0680	351.939	341.241	286.357	298.272	274.51	257.584	223.301	262.482	296.401	267.524	278.591	286.262	260.856	248.951	263.308
LmxM.10.0690	725.716	675.39	629.178	565.725	515.129	487.411	550.938	556.745	562.775	545.144	604.543	618.022	705.453	610.744	552.849
LmxM.10.0700	470.371	463.555	479.95	441.354	338.901	368.611	455.377	454.341	434.916	427.029	416.958	398.112	577.881	463.002	469.29
LmxM.10.0715	76.4353	96.611	111.921	68.2392	68.9099	93.2631	75.0836	96.5181	108.487	90.8573	105.865	88.1534	82.8265	98.8823	73.8427
LmxM.10.0720	1023.06	944.837	1066.78	968.557	829.178	894.882	1117.48	1112.31	938.604	985.297	1183.08	1115.66	1012.01	1183.1	1141.65
LmxM.10.0730	256.184	233.107	253.083	211.322	210.119	190.967	205.749	210.692	211.162	198.877	196.871	173.463	200.878	179.151	167.118
LmxM.10.0740	745.035	748.07	663.461	708.808	748.971	700.584	745.961	679.158	661.576	781.373	832.987	753.569	632.147	734.056	886.113
LmxM.10.0750	1325.44	1291.4	1123.24	1025.79	910.514	938.183	1078.47	1135.85	1099.4	1004.48	1150.58	971.583	958.692	999.293	1038.66
LmxM.10.0760	306.581	263.243	313.581	221.227	203.341	283.12	246.703	253.066	278.966	225.124	245.16	246.45	249.431	207.071	211.812
LmxM.10.0770	200.748	216.267	229.892	200.315	207.859	177.644	197.948	203.63	226.66	170.61	199.657	190.525	189.454	190.785	186.55
LmxM.10.0780	772.753	821.636	675.56	675.789	762.527	742.774	748.886	738.01	773.937	846.992	878.491	727.028	768.287	742.199	762.718
LmxM.10.0790	905.465	838.477	808.656	769.342	867.586	811.611	802.517	886.319	848.522	929.773	901.706	809.494	726.398	760.812	797.696
LmxM.10.0800	829.869	789.728	699.759	614.153	671.024	572.902	631.873	642.669	741.972	829.83	777.269	771.579	730.206	792.222	771.462
LmxM.10.0810	1218.77	1230.24	920.577	741.827	974.905	733.892	992.664	1029.92	1099.4	1122.59	1031.72	1067.32	1016.77	891.104	860.851
LmxM.10.0820	303.222	336.809	361.979	309.278	312.919	301.995	310.086	314.272	323.523	340.21	270.233	283.418	281.8	281.524	294.399
LmxM.10.0830	1327.96	1287.85	1153.49	963.054	981.683	1021.45	1077.5	1087.59	1099.4	1097.35	1139.44	1053.1	979.637	1110.97	1084.32
LmxM.10.0840	572.845	528.258	578.764	456.763	473.332	467.426	503.158	446.102	496.908	463.372	537.681	466.36	431.269	421.122	448.886
LmxM.10.0850	572.845	571.689	552.548	589.939	603.244	631.747	644.549	648.555	543.402	820.745	734.552	757.361	729.254	706.136	737.456
LmxM.10.0860	167.15	154.223	201.66	161.793	163.802	150.997	177.47	149.485	230.534	189.791	161.583	181.994	238.007	245.461	205.011
LmxM.10.0870	565.286	593.847	411.386	505.191	622.448	621.754	575.316	502.6	522.093	673.354	705.764	636.979	604.538	581.661	629.606
LmxM.10.0880	897.065	722.366	742.108	602.046	617.929	589.556	703.056	694.46	702.258	662.249	682.548	647.406	582.641	590.967	587.827
LmxM.10.0890	1149.05	1240.87	1023.42	1333.97	1362.38	1249.06	1480.22	1516.04	1277.63	1684.9	1535.97	1713.78	1455.65	1583.28	1826.64
LmxM.10.0900	863.467	814.546	820.755	839.783	840.474	787.185	826.895	806.279	846.584	832.859	933.28	783.902	797.8	871.328	741.342
LmxM.10.0910	806.351	718.821	826.805	673.587	727.507	753.877	807.393	718.001	776.843	893.43	808.843	842.67	753.054	822.468	893.886
LmxM.10.0920	556.046	514.077	544.481	502.989	483.499	437.449	581.167	530.85	459.132	506.782	506.107	488.161	499.815	516.515	550.906
LmxM.10.0930	49.557	35.4536	60.4979	41.8241	36.1494	31.0877	60.4569	47.082	36.808	36.3429	34.3596	36.0197	32.369	45.3695	48.5807
LmxM.10.0930	209.147	196.767	200.651	179.403	192.044	156.549	216.475	204.807	142.389	198.877	148.582	194.317	166.605	143.089	168.089
LmxM.10.0935	5.03969	9.74973	8.06639	5.50316	6.77802	5.55138	8.77601	7.0623	8.71769	2.01905	8.35773	8.53097	16.1845	9.30657	7.77292
LmxM.10.0935	397.296	337.695	376.095	299.372	314.048	275.348	391.995	401.374	313.837	303.867	313.879	319.438	330.354	328.057	324.519
LmxM.10.0940	1012.98	1095.52	961.917	989.469	956.83	820.494	1045.32	1062.88	1039.34	1018.61	1035.43	1019.93	1070.08	1135.4	1074.61
LmxM.10.0945	419.974	396.194	391.22	362.108	455.257	358.619	445.626	471.997	353.551	450.249	402.1	481.526	484.582	518.841	506.211
LmxM.10.0950	390.576	333.263	343.83	289.466	336.642	327.531	313.011	356.646	329.335	337.182	309.236	291.001	309.409	278.034	317.718
LmxM.10.0960	540.927	545.985	496.083	463.366	547.89	460.764	449.527	496.715	505.626	456.306	493.106	507.119	490.295	461.839	492.609
LmxM.10.0970	1296.04	2108.6	1461.02	2973.91	2412.97	3358.58	2269.09	2150.47	2051.56	1594.04	2135.86	1901.46	2439.1	3059.53	3395.79
LmxM.10.0980	510.689	553.962	541.456	548.115	485.758	536.263	521.685	464.935	504.657	460.344	451.318	495.744	443.645	627.03	547.991
LmxM.10.0990	275.503	297.81	237.959	296.07	345.679	317.539	270.106	280.138	266.374	329.105	321.308	332.708	313.217	336.2	339.094
LmxM.10.1000	216.707	218.926	220.817	247.642	244.009	182.085	221.35	264.836	275.091	213.01	211.729	239.815	224.679	179.151	214.727
LmxM.10.1010	421.654	410.375	404.328	425.945	449.609	398.589	394.92	419.03	420.386	410.877	356.597	397.164	486.486	475.798	457.631
LmxM.10.1020	280.543	265.015	262.158	285.064	291.455	240.93	245.728	277.784	308.025	295.791	301.807	274.887	285.608	276.87	283.712
LmxM.10.1030	613.163	499.895	546.498	471.071	509.481	430.787	452.452	543.797	509.5	567.354	457.818	569.679	618.818	663.093	663.613
LmxM.10.1040	645.921	601.824	549.523	648.273	651.819	586.225	583.117	553.214	586.991	612.782	590.613	551.67	646.427	594.457	554.792
LmxM.10.1050	267.944	267.674	229.892	237.737	276.769	210.952	216.475	276.607	223.754	290.743	266.519	257.825	187.55	181.478	240.96
LmxM.10.1060	394.776	328.832	367.021	330.19	360.365	327.531	319.837	326.043	328.366	354.344	310.165	338.395	292.273	309.443	349.781
LmxM.10.1070	501.449	408.602	421.469	383.02	417.978	409.692	418.323	464.935	390.359	371.506	383.527	390.529	431.269	379.243	403.22
LmxM.10.1080	701.357	616.006	731.017	595.442	636.004	627.306	641.624	632.076	636.391	700.611	693.692	739.351	687.364	717.769	644.181
LmxM.10.1085	34.4379	32.7945	25.2075	26.4152	25.9824	32.198	34.1289	43.5509	30.0276	35.3334	25.0732	41.707	16.1845	33.7363	45.6659
LmxM.10.1085	435.933	459.124	383.154	478.775	580.65	522.94	494.382	395.489	422.324	466.401	468.033	432.236	403.66	381.569	396.419
LmxM.10.1090	446.853	455.578	497.091	527.203	452.998	556.248	610.42	555.568	383.578	486.591	465.247	582.95	454.117	597.947	538.275
LmxM.10.1100	482.971	474.191	473.9	489.782	549.019	491.852	412.472	430.8	416.512	510.82	500.535	503.327	487.438	515.351	588.799
LmxM.10.1110	1360.72	1034.36	1031.49	833.179	997.498	919.308	1045.32	979.306	983.161	1037.79	879.419	1074.9	1033.9	1066.77	1108.61
LmxM.10.1120	337.659	337.695	354.921	369.813	350.198	344.185	370.543	361.354	322.554	353.334	365.883	370.623	309.409	352.486	369.214
LmxM.10.1130	771.073	765.797	656.403	730.82	681.191	687.261	722.558	716.824	723.568	670.325	767.054	760.204	757.814	742.199	732.598
LmxM.10.1140	673.639	613.347	615.062	698.902	649.56	683.93	658.201	627.368	633.485	620.858	666.761	645.51	589.305	586.314	574.224
LmxM.10.1150	963.421	1025.49	830.838	1135.85	1101.43	1141.36	1144.78	1064.05	1079.06	1305.32	1309.38	1182.01	1031.05	1065.6	1040.6
LmxM.10.1160	540.087	545.099	591.871	613.053	501.573	590.667	590.918	527.318	555.026	542.115	590.613	580.106	520.759	589.804	558.679
LmxM.10.1170	368.738	310.219	327.697	299.372	294.844	318.649	353.966	276.607	334.178	328.096	371.455	367.78	270.376	307.117	319.661
LmxM.10.1180	181.429	191.449	155.278	148.585	173.969	141.005	165.769	174.203	179.197	169.6	182.941	212.326	158.037	162.865	167.118
LmxM.10.1190	595.524	694.003	563.639	718.713	702.655	814.942	830.795	640.315	753.596	767.24	778.198	710.914	678.796	716.606	693.733
LmxM.10.1195	209.987	188.79	182.502	222.328	178.488	213.173	219.4	209.515	217.942	217.048	186.656	245.502	178.981	177.988	226.386
LmxM.10.1200	451.892	532.69	406.344	547.015	578.391	650.621	463.178	554.391	674.168	573.411	530.252	595.272	614.058	563.047	511.069
LmxM.10.1210	508.169	548.644	475.917	519.499	466.554	508.506	487.556	480.236	576.336	517.887	549.753	667.312	575.977	528.148	532.445
LmxM.10.1220	452.732	487.486	507.174	552.518	437.182	557.358	447.576	420.207	532.748	533.03	642.617	532.712	531.232	614.234	597.543
LmxM.10.1225	273.823	370.49	338.788	345.599	376.18	405.251	359.816	354.292	337.084	353.334	340.81	360.197	286.561	308.28	295.371
LmxM.10.1227	327.58	319.968	330.722	275.158	320.826	311.987	298.384	341.345	280.903	359.391	336.167	345.03	319.881	312.933	351.725
LmxM.10.1228	145.311	160.427	129.062	132.076	138.949	163.21	144.317	141.246	116.236	173.638	203.371	153.557	97.1069	110.516	129.225
LmxM.10.1230	824.83	1041.45	1096.02	977.362	822.4	939.293	1086.27	1029.92	1111.99	1210.42	1246.23	1216.14	1237.64	1393.66	1199.94
LmxM.10.1240	849.188	922.679	1053.67	870.601	816.751	836.037	1010.22	1125.26	1044.19	921.697	991.784	947.886	963.453	1115.62	1133.87
LmxM.10.1250	558.566	725.025	741.1	651.575	657.468	776.083	714.757	762.729	827.212	714.744	807.914	687.217	719.733	695.666	704.421
LmxM.10.1260	287.263	349.218	338.788	365.41	273.38	400.809	359.816	381.364	370.017	344.248	395.599	353.561	399.852	419.959	402.249
LmxM.10.1270	545.967	690.458	653.378	679.091	605.503	675.047	729.384	726.24	657.701	612.782	780.984	657.833	709.261	873.654	840.447
LmxM.10.1280	857.588	989.154	1067.79	902.519	778.342	972.601	1023.87	1052.28	970.569	974.192	1071.65	1017.08	999.63	1157.5	1131.93
LmxM.10.1290	367.058	460.01	462.809	397.329	406.681	414.133	397.846	321.335	458.163	419.963	519.108	361.144	396.996	465.328	392.532
LmxM.10.1300	930.663	916.475	1147.44	1645.45	1232.47	1331.22	1392.46	1530.17	1317.34	1075.15	1295.45	1389.6	1246.2	1336.66	1280.59
LmxM.10.1310	831.549	686.913	778.407	745.129	734.285	742.774	925.381	1061.7	1060.65	752.097	895.206	973.479	929.18	927.167	874.453
LmxM.10.1320	469.531	436.965	604.979	522.801	346.809	451.882	517.784	584.994	632.517	405.829	501.464	475.839	893.955	757.322	695.676
LmxM.11.0010	133.552	224.244	173.427	208.02	188.655	245.371	208.674	191.859	246.033	136.286	213.586	165.88	239.911	212.888	222.5
LmxM.11.0020	335.14	349.218	411.386	356.605	368.272	409.692	377.368	316.626	283.809	330.115	379.813	355.457	461.734	361.793	414.88
LmxM.11.0030	369.577	506.1	434.577	479.876	440.571	476.308	491.456	486.122	516.281	475.487	520.037	488.161	500.767	571.191	574.224
LmxM.11.0040	671.959	618.665	820.755	609.751	600.984	656.173	740.11	780.384	710.007	650.135	893.349	727.028	720.685	734.056	710.25
LmxM.11.0050	407.375	508.759	434.577	525.002	438.312	606.21	505.108	537.912	605.395	474.477	490.32	477.734	573.121	571.191	565.48
LmxM.11.0060	824.83	1068.04	863.104	903.62	793.028	872.677	796.666	810.988	989.942	924.726	910.993	894.804	951.076	1040.01	981.331
LmxM.11.0070	177.229	223.357	218.801	205.818	203.341	216.504	259.38	241.295	334.178	284.686	300.878	232.232	281.8	316.423	304.115
LmxM.11.0070	228.466	250.834	240.983	224.529	238.36	203.18	254.504	286.023	297.37	255.41	292.521	248.346	298.937	345.506	308.002
LmxM.11.0080	333.46	397.08	411.386	391.825	323.086	400.809	460.253	475.528	428.135	357.372	443.888	487.213	498.863	556.068	629.606
LmxM.11.0090	454.412	615.119	425.502	580.034	658.597	637.298	596.768	497.892	603.458	621.868	650.975	563.044	555.032	549.088	479.006
LmxM.11.0100	1154.09	1017.52	1166.6	1303.15	1333.01	1523.3	1684.99	1439.53	1266	1435.55	1411.53	1320.4	1393.77	1486.72	1403.98
LmxM.11.0110	267.944	256.152	281.315	246.542	263.213	239.82	295.459	262.482	248.938	227.143	231.231	274.887	244.671	265.237	283.712
LmxM.11.0120	256.184	234.88	270.224	263.051	201.081	226.496	306.185	258.951	253.782	286.705	304.593	268.252	261.808	260.584	308.974
LmxM.11.0130	372.097	425.443	331.73	351.102	387.477	336.413	385.169	355.469	344.833	430.058	365.883	421.809	380.811	418.796	425.567
LmxM.11.0140	267.944	275.651	302.49	239.938	268.861	254.253	285.708	288.377	260.562	286.705	268.376	258.773	271.328	273.38	268.166
LmxM.11.0150	629.122	563.712	536.415	543.713	564.835	517.388	599.694	562.63	602.489	571.392	564.611	574.419	629.291	493.248	538.275
LmxM.11.0160	589.644	620.437	534.398	558.021	551.279	571.792	519.735	477.882	586.022	555.239	549.753	569.679	593.114	585.151	616.004
LmxM.11.0170	425.014	416.579	397.27	346.699	359.235	339.744	366.642	351.938	385.515	367.467	380.741	399.06	403.66	381.569	374.072
LmxM.11.0180	366.218	360.74	395.253	313.68	364.883	323.09	380.294	410.791	345.802	407.848	353.811	416.122	346.538	345.506	383.788
LmxM.11.0190	239.385	228.675	212.751	222.328	247.398	195.408	202.823	217.754	233.44	181.715	192.228	209.483	236.103	273.38	206.954
LmxM.11.0200	141.951	131.178	173.427	133.177	131.042	168.762	124.814	134.184	125.922	119.124	123.509	145.974	120.908	132.619	110.764
LmxM.11.0210	632.481	604.483	644.303	620.757	743.323	699.474	653.325	668.564	623.799	759.163	633.33	709.966	756.862	814.325	728.711
LmxM.11.0220	139.432	141.814	129.062	117.768	197.692	137.674	159.918	160.079	149.169	190.8	165.297	176.307	142.804	161.702	188.493
LmxM.11.0230	293.142	260.584	284.34	274.058	285.806	307.546	254.504	314.272	245.064	218.058	234.945	244.555	255.144	212.888	241.932
LmxM.11.0240	850.868	860.635	742.108	895.915	960.219	854.912	1002.42	929.87	826.243	1204.36	953.71	945.042	832.073	945.78	977.445
LmxM.11.0250	600.563	369.603	640.27	489.782	476.721	426.346	638.698	612.066	475.598	359.391	403.957	436.975	627.387	678.216	643.209
LmxM.11.0260	656.84	606.256	562.631	583.335	606.633	621.754	735.234	726.24	701.289	657.201	676.048	729.872	783.519	815.488	830.731
LmxM.11.0270	278.023	233.107	289.382	209.12	233.842	220.945	215.5	200.099	232.472	224.115	233.088	214.222	232.295	208.234	247.762
LmxM.11.0280	595.524	552.189	554.564	493.084	604.373	546.256	562.64	620.305	584.085	504.763	481.034	537.451	538.848	634.01	594.628
LmxM.11.0290	314.981	269.447	286.357	219.026	259.824	236.489	233.052	302.502	247.001	314.972	234.017	309.011	316.073	258.257	272.052
LmxM.11.0300	152.031	127.633	161.328	124.372	144.598	109.917	123.839	122.413	114.299	145.372	112.365	150.714	135.188	143.089	154.487
LmxM.11.0310	955.862	1057.4	983.091	969.658	1005.41	962.609	1023.87	1019.33	1026.75	981.259	1015	968.739	1046.28	1042.34	946.353
LmxM.11.0320	920.584	804.796	747.149	687.896	851.771	649.511	797.642	833.352	823.337	796.516	779.126	931.772	787.327	750.342	730.654
LmxM.11.0330	499.77	499.009	432.56	332.391	405.551	403.03	418.323	442.571	495.94	465.391	487.534	441.715	518.855	490.922	392.532
LmxM.11.0340	225.106	210.062	279.299	245.441	194.303	200.96	234.027	209.515	204.381	234.21	225.659	225.597	190.406	201.255	205.011
LmxM.11.0350	1299.4	1358.76	1207.94	1390.1	1288.95	1596.58	1535.8	1319.47	1242.75	1557.7	1471.89	1371.59	1294.76	1451.82	1615.8
LmxM.11.0360	403.175	369.603	381.137	315.882	353.587	309.767	361.767	348.407	370.986	347.277	375.169	384.842	345.586	355.976	375.043
LmxM.11.0370	398.976	366.058	393.237	327.989	343.42	360.84	379.319	354.292	401.014	440.153	443.888	400.008	321.786	359.466	362.412
LmxM.11.0380	629.962	583.211	602.963	450.159	536.593	510.727	520.71	583.817	574.399	650.135	520.037	580.106	590.258	593.294	557.707
LmxM.11.0390	372.937	350.99	397.27	419.341	412.329	443	406.622	366.063	426.198	396.744	433.673	335.552	375.099	348.996	342.008
LmxM.11.0400	1497.63	1452.71	1419.68	1252.52	1186.15	1133.59	1412.94	1511.33	1373.52	1354.78	1338.17	1330.83	1330.94	1373.88	1318.48
LmxM.11.0410	741.675	748.956	739.083	639.468	628.096	637.298	694.28	770.968	809.776	745.03	783.77	658.781	754.006	730.566	702.478
LmxM.11.0420	553.526	561.053	519.274	487.58	466.554	517.388	503.158	463.758	540.497	491.639	468.962	459.725	472.206	439.735	481.921
LmxM.11.0430	453.572	460.896	533.39	430.348	427.015	468.536	556.789	453.164	499.814	441.163	463.39	395.268	508.383	458.349	444.028
LmxM.11.0440	337.659	347.445	298.456	281.762	268.861	214.283	330.563	262.482	269.28	294.782	304.593	269.2	333.21	318.75	308.002
LmxM.11.0450	624.082	666.527	581.788	387.423	447.349	420.794	526.56	540.266	566.65	584.515	494.035	589.585	489.343	400.182	367.27
LmxM.11.0460	705.557	788.842	695.726	578.933	571.613	671.717	656.25	645.023	763.282	748.059	781.912	654.989	627.387	596.784	646.124
LmxM.11.0470	854.228	754.275	818.739	582.235	663.116	581.784	608.47	755.666	741.003	751.087	701.121	733.664	893.003	864.348	908.46
LmxM.11.0475	21.8387	14.1814	24.1992	20.912	30.5011	18.8747	10.7262	25.8951	14.5295	22.2096	14.8582	15.1662	10.4723	2.32664	5.82969
LmxM.11.0475	25.1985	29.2492	27.2241	30.8177	35.0198	26.6466	24.3778	25.8951	17.4354	28.2667	39.9314	27.4887	16.1845	8.14325	18.4607
LmxM.11.0475	37.7977	38.1126	41.3403	44.0253	46.3165	23.3158	23.4027	37.6656	32.9335	37.3525	24.1446	23.6971	21.8966	29.083	20.4039
LmxM.11.0480	674.479	695.776	780.423	665.883	736.545	638.408	563.615	627.368	633.485	620.858	572.969	617.074	968.213	720.096	711.222
LmxM.11.0490	323.38	388.217	319.631	423.744	393.125	424.125	401.746	386.072	604.426	443.182	422.53	395.268	580.737	472.308	507.183
LmxM.11.0500	213.347	365.172	237.959	330.19	245.138	288.672	292.534	280.138	321.586	336.172	403.957	328.916	317.977	376.916	373.1
LmxM.11.0510	393.096	488.373	445.668	443.555	401.033	410.802	390.045	403.728	549.214	386.648	441.103	417.07	464.59	433.919	421.681
LmxM.11.0520	360.338	364.285	367.021	389.624	373.921	434.118	432.95	481.414	501.751	408.858	491.249	444.558	515.047	520.005	508.155
LmxM.11.0530	261.224	255.266	318.622	314.781	255.305	234.268	286.683	297.794	299.307	266.515	266.519	262.564	429.365	337.363	308.002
LmxM.11.0540	467.012	513.19	416.427	543.713	490.277	520.719	503.158	469.643	546.308	499.715	528.394	506.171	530.28	480.452	519.814
LmxM.11.0550	1401.03	1250.62	1493.29	1544.19	1304.77	1271.27	1808.83	1790.29	1517.85	1157.93	1327.02	1516.62	1552.76	1705.43	1938.37
LmxM.11.0560	850.028	861.522	722.95	934.437	840.474	685.04	813.243	820.404	856.271	829.83	792.127	896.7	859.682	852.714	857.936
LmxM.11.0570	233.506	227.789	223.842	222.328	238.36	206.511	274.006	273.076	201.475	241.277	232.159	277.731	231.343	272.217	320.633
LmxM.11.0570	316.661	269.447	283.332	258.649	280.158	243.15	349.09	395.489	357.425	343.239	274.877	337.447	376.051	371.099	421.681
LmxM.11.0580	373.777	415.693	423.485	460.065	463.165	475.198	564.59	652.086	829.149	496.687	473.605	487.213	694.029	736.382	781.178
LmxM.11.0590	728.236	713.503	684.635	675.789	756.879	628.416	728.409	726.24	789.435	772.287	680.691	722.289	754.006	752.669	789.923
LmxM.11.0600	702.197	685.14	583.805	572.329	559.187	521.829	615.296	641.492	571.493	605.716	569.254	610.438	556.937	543.271	562.565
LmxM.11.0610	341.859	411.261	411.386	405.033	341.16	446.331	490.481	590.879	487.222	298.82	341.738	386.737	278.944	456.022	440.142
LmxM.11.0620	141.951	119.656	119.988	107.862	103.93	106.586	133.59	112.997	130.765	135.276	123.509	143.131	151.372	151.232	137.969
LmxM.11.0630	776.953	766.683	655.394	715.411	865.327	737.223	811.293	952.234	895.985	978.231	775.412	1000.02	927.276	1003.95	993.962
LmxM.11.0640	1332.16	1317.99	1233.15	1247.02	1353.34	1151.36	1299.82	1334.77	1422.92	1228.59	1143.15	1303.34	1271.91	1249.41	1215.49
LmxM.11.0650	235.186	270.333	267.199	272.957	221.415	195.408	230.126	290.731	271.217	241.277	225.659	233.18	238.007	348.996	310.917
LmxM.11.0660	269.624	299.583	292.407	252.045	274.51	286.451	274.982	296.617	303.182	253.391	230.302	234.128	300.841	298.974	277.882
LmxM.11.0660a	388.896	362.513	388.195	287.265	288.066	264.246	571.416	659.148	555.026	360.401	441.103	525.129	491.247	493.248	479.006
LmxM.11.0670	1279.24	1480.19	1134.34	1329.56	1182.76	1037	1621.61	2118.69	1698.01	1477.95	1578.68	1937.48	1257.63	1439.03	1620.65
LmxM.11.0675	92.3944	86.8612	88.7303	108.963	105.059	84.3809	76.0587	76.5083	73.616	79.7525	105.865	80.5703	79.9704	65.146	91.3318
LmxM.11.0690	199.908	218.039	269.216	226.73	192.044	185.416	271.081	266.013	271.217	216.039	230.302	195.264	235.151	224.521	198.209
LmxM.11.0700	429.214	443.17	444.66	395.127	486.888	434.118	437.825	395.489	485.285	525.963	466.176	450.246	402.708	425.776	438.198
LmxM.11.0710	346.059	275.651	310.556	282.863	244.009	240.93	330.563	321.335	301.245	253.391	324.094	298.584	327.498	290.83	322.576
LmxM.11.0720	1307.8	1282.53	1104.09	1041.2	1274.27	914.867	1346.63	1164.1	1238.88	1306.33	1127.37	996.228	1063.42	1071.42	1177.6
LmxM.11.0730	767.713	736.548	718.917	603.147	643.912	711.687	700.13	660.325	646.077	695.563	717.836	620.865	688.316	697.993	643.209
LmxM.11.0740	676.999	748.956	673.544	718.713	685.71	771.641	763.513	599.119	754.564	676.382	743.838	542.191	644.523	701.483	613.089
LmxM.11.0750	397.296	383.785	354.921	305.976	334.382	313.098	331.538	297.794	317.711	352.325	386.313	288.157	303.697	375.753	330.349
LmxM.11.0760	2415.69	2142.28	2330.18	1814.94	1531.83	1840.84	2492.39	2704.86	2758.66	2921.57	2802.63	2969.73	2398.16	2840.83	3018.81
LmxM.11.0770	3505.95	3460.27	2968.43	2740.58	2437.83	2419.29	3633.27	4238.56	4208.71	4128.96	3956.92	4400.09	3765.27	4840.58	5319.59
LmxM.11.0790	372.097	343.013	371.054	301.573	305.011	384.155	382.244	371.948	386.484	416.934	395.599	357.353	297.033	325.73	347.838
LmxM.11.0800	215.867	224.244	167.378	165.095	214.637	228.717	215.5	218.931	214.068	256.42	211.729	231.284	156.133	176.825	217.642
LmxM.11.0810	963.421	954.587	909.486	1125.95	1066.41	1227.96	1263.75	1004.02	1243.72	1130.67	1127.37	819.921	989.157	945.78	832.674
LmxM.11.0820	776.953	598.279	593.888	596.543	543.371	535.153	638.698	718.001	666.419	634.992	569.254	671.103	514.095	631.683	575.196
LmxM.11.0830	1249	1193.9	1215	1069.82	1129.67	1163.57	1143.81	1192.35	1201.1	1138.75	1131.08	1095.76	1092.93	1065.6	1092.1
LmxM.11.0840	373.777	252.607	362.988	291.668	225.934	208.732	380.294	436.686	335.147	277.62	323.166	281.522	393.188	323.403	346.867
LmxM.11.0850	493.89	495.464	442.643	423.744	466.554	454.103	476.83	510.84	462.037	548.173	464.318	487.213	487.438	414.142	465.404
LmxM.11.0860	856.748	885.453	717.909	690.097	701.525	625.085	604.569	715.646	808.808	727.868	754.053	764.944	844.449	756.159	697.619
LmxM.11.0870	1053.3	1083.99	947.801	883.808	883.402	882.669	941.958	941.64	842.71	851.03	912.85	900.491	983.445	900.411	894.857
LmxM.11.0880	735.795	663.868	710.851	576.732	643.912	656.173	644.549	649.732	580.211	755.125	786.555	713.758	649.283	661.93	640.294
LmxM.11.0890	885.306	960.792	834.871	884.909	913.903	938.183	850.298	794.509	867.894	927.754	962.997	833.192	878.722	738.709	753.002
LmxM.11.0900	306.581	282.742	292.407	297.171	203.341	244.261	356.891	328.397	304.15	253.391	299.021	273.939	331.306	350.16	339.094
LmxM.11.0910	1002.9	1039.68	928.643	867.299	918.421	901.544	635.773	752.135	786.529	899.488	910.993	944.094	983.445	985.333	928.864
LmxM.11.0920	477.091	483.941	442.643	445.756	462.035	427.456	354.941	382.541	340.958	452.268	391.885	510.91	547.416	468.818	453.744
LmxM.11.0930	327.58	328.832	355.929	353.303	318.567	357.509	359.816	323.689	286.715	310.934	349.167	351.666	351.298	344.343	345.895
LmxM.11.0940	718.996	948.383	811.681	858.494	758.008	844.92	824.945	805.102	950.228	830.84	904.492	887.221	853.017	858.531	869.595
LmxM.11.0950	314.981	315.537	271.232	331.291	267.732	334.193	297.409	321.335	376.798	305.886	344.524	310.907	355.107	339.69	335.207
LmxM.11.0960	1343.08	1059.18	894.361	952.048	693.617	658.393	988.763	1221.78	1156.55	1323.49	1191.44	1338.41	1174.8	1407.62	1508.92
LmxM.11.0970	2842.39	2961.26	3051.11	2681.14	2057.13	2588.05	3570.86	3347.53	3801.88	3716.06	3743.34	4216.2	3315.91	4391.54	4523.84
LmxM.11.0980	384.697	360.74	379.12	340.096	321.956	413.022	320.812	282.492	364.206	380.591	346.382	354.509	337.97	336.2	299.257
LmxM.11.0990	433.414	433.42	394.245	430.348	390.866	429.677	438.8	437.863	464.943	446.21	489.392	460.672	474.11	480.452	445
LmxM.11.1000	1737.01	2044.78	1802.84	2049.38	1518.28	1603.24	2025.31	1879.75	1983.76	2007.95	1668.76	1959.28	1725.08	2226.6	2379.48
LmxM.11.1010	628.282	584.097	540.448	593.241	640.523	592.887	548.988	513.194	512.406	588.554	563.683	587.689	431.269	472.308	546.048
LmxM.11.1020	811.391	753.388	705.809	766.041	634.874	717.238	750.836	735.656	653.827	546.153	628.687	643.614	645.475	686.359	682.074
LmxM.11.1030	905.465	1028.15	763.282	992.771	1004.28	944.844	938.058	989.899	1054.84	1228.59	994.57	1079.64	907.283	950.433	1112.5
LmxM.11.1040	246.105	229.562	219.809	227.831	224.804	198.739	213.55	244.826	226.66	232.191	216.372	230.336	161.845	237.318	243.875
LmxM.11.1050	1445.55	1335.71	1350.11	1418.72	1431.29	1370.08	1638.19	1664.35	1426.79	1480.97	1506.25	1482.49	1597.5	1721.72	1779.03
LmxM.11.1060	584.604	606.256	569.689	554.719	507.222	474.088	530.461	640.315	555.026	455.296	531.18	610.438	505.527	553.741	538.275
LmxM.11.1070	142.791	123.201	123.012	128.774	114.097	136.564	100.437	120.059	120.11	130.229	116.08	138.391	119.956	117.495	115.622
LmxM.11.1080	435.094	406.83	494.066	443.555	483.499	528.491	477.805	426.092	422.324	391.696	406.743	374.415	453.165	408.326	410.993
LmxM.11.1090	262.064	218.926	325.681	299.372	216.897	288.672	265.23	267.19	233.44	170.61	213.586	220.857	239.911	258.257	274.967
LmxM.11.1100	935.703	1025.49	964.942	924.532	1031.39	1066.97	1075.55	1045.22	1072.28	1182.15	1089.29	1036.04	852.065	899.247	916.233
LmxM.11.1120	353.618	358.081	361.979	352.203	399.903	345.296	359.816	359	355.488	352.325	326.88	346.926	287.513	328.057	359.497
LmxM.11.1130	81.475	36.3399	83.6888	29.7171	2.25934	15.5439	6.82578	3.53115	55.212	51.4858	36.2168	12.3225	7.61623	27.9197	14.5742
LmxM.11.1130partial	3.3598	1.77268	2.0166	0	4.51868	0	0.975112	4.7082	2.9059	2.01905	0.928637	5.68731	1.90406	1.16332	3.88646
LmxM.11.1160	757.634	655.891	643.295	668.084	665.375	599.549	665.026	662.679	690.635	687.487	614.758	610.438	697.837	677.053	596.572
LmxM.11.1170	2671.04	2163.55	2497.56	2059.28	2288.71	2326.03	2468.98	2397.65	2149.39	2230.04	2530.54	2221.84	2195.38	2408.07	2512.6
LmxM.11.1180	706.397	594.733	704.801	599.845	656.338	611.762	752.786	682.689	572.461	628.935	607.329	687.217	573.121	673.563	736.484
LmxM.11.1190	2956.62	2975.44	2812.15	2665.73	2293.23	2369.33	3571.83	3773.62	3557.78	3493.97	3433.17	4270.23	3150.26	4135.61	4326.6
LmxM.11.1200	655.16	621.324	712.867	574.53	572.743	648.401	783.015	641.492	652.858	609.754	628.687	618.022	638.811	630.52	654.868
LmxM.11.1210	931.503	1024.61	1134.34	1113.84	1047.2	1153.58	1383.68	1250.03	1140.08	1238.69	1363.24	1235.1	1161.47	1255.22	1335.97
LmxM.11.1220	300.702	314.65	298.456	241.039	250.787	273.128	293.509	300.148	263.468	202.915	281.377	254.033	257.048	269.891	217.642
LmxM.11.1220a	191.508	210.062	163.344	146.384	131.042	156.549	171.62	157.725	149.169	150.419	167.155	145.027	152.325	158.212	143.799
LmxM.11.1230	131.032	126.746	153.261	122.17	81.3362	111.028	110.188	107.112	92.9887	121.143	113.294	103.32	97.1069	96.5557	89.3886
LmxM.11.1240	1002.9	982.064	1243.23	957.551	793.028	1061.42	1097.98	971.066	1001.57	813.678	1041.93	825.609	966.309	852.714	789.923
LmxM.11.1250	104.994	80.6569	90.7469	91.3525	83.5956	92.1529	110.188	90.6329	85.2396	74.7049	91.9351	68.2478	73.3062	80.2692	82.5873
LmxM.11.1250	298.182	317.309	276.274	217.925	199.952	235.378	269.131	302.502	279.935	239.258	280.448	263.512	263.712	271.054	229.301
LmxM.11.1260	1.6799	1.77268	6.04979	4.40253	1.12967	2.22055	1.95022	2.3541	6.78042	0	1.85727	2.84366	0	0	3.88646
LmxM.11.1270	632.481	605.37	887.303	652.675	514	807.17	918.555	767.437	664.481	514.858	667.69	592.429	794.944	828.285	848.22
LmxM.11.1280	582.085	651.459	697.743	615.254	643.912	725.01	656.25	673.273	549.214	621.868	625.901	654.989	578.833	529.311	557.707
LmxM.11.1290	1372.48	1369.39	1788.72	1907.4	1517.15	2222.77	1842.96	1587.84	1614.71	1095.34	1688.26	1231.3	1528.01	1634.47	1584.7
LmxM.11.1300	290.622	296.037	306.523	261.951	264.343	319.759	253.529	246.003	260.562	260.458	307.379	273.939	248.479	252.441	228.329
LmxM.11.1310	566.965	615.119	527.34	740.726	691.358	695.032	718.657	605.004	592.803	662.249	698.335	610.438	587.401	537.454	486.779
LmxM.11.1320	748.394	588.529	749.166	625.16	564.835	660.614	793.741	796.863	585.054	451.258	581.327	528.92	663.564	650.297	728.711
LmxM.11.1330	1196.09	1302.03	1112.15	1336.17	1258.45	1261.27	1186.71	1220.6	1299.9	1202.35	1337.24	1246.47	1344.26	1116.79	1068.78
LmxM.11.1340	395.616	445.829	488.017	463.366	368.272	528.491	480.73	484.945	517.249	401.791	494.035	465.412	526.472	529.311	500.382
LmxM.11.1350	486.33	490.145	443.651	431.448	416.848	434.118	470.979	466.112	445.571	462.363	498.678	501.432	461.734	482.778	533.417
LmxM.11.1360	495.57	545.985	487.008	525.002	521.907	482.97	466.103	419.03	501.751	535.049	504.25	450.246	515.047	549.088	484.836
LmxM.11.1370	671.959	569.916	622.12	501.889	528.685	460.764	527.536	680.335	535.653	489.62	507.036	558.305	600.73	585.151	584.912
LmxM.11.1380	205.787	203.858	186.535	199.215	169.45	169.872	162.844	181.266	190.82	212	173.655	211.379	225.631	193.111	178.777
LmxM.12.0010	336.819	415.693	393.237	359.907	346.809	406.361	334.463	463.758	538.559	373.525	260.018	388.633	462.686	464.165	486.779
LmxM.12.0020	262.064	359.854	327.697	315.882	264.343	330.862	325.687	403.728	489.159	352.325	248.875	358.301	386.523	381.569	351.725
LmxM.12.0030	1154.09	1521.84	1233.15	1445.13	1460.66	1503.31	1510.45	1702.01	1943.08	1721.24	1090.22	1546.95	1526.1	1615.85	1721.7
LmxM.12.0040	577.045	643.482	610.021	577.832	629.226	640.629	551.913	762.729	855.302	718.782	482.891	698.592	667.372	688.686	680.13
LmxM.12.0045	213.347	183.472	186.535	172.799	175.099	176.534	174.545	249.535	256.687	200.896	132.795	211.379	178.029	221.031	216.67
LmxM.12.0050	309.101	413.034	384.162	498.587	414.589	557.358	410.522	476.705	632.517	413.906	310.165	415.174	459.83	439.735	419.738
LmxM.12.0060	509.849	739.207	637.245	569.027	638.263	630.636	743.035	809.811	1001.57	849.011	506.107	725.133	684.508	657.276	664.585
LmxM.12.0070	621.562	620.437	500.116	582.235	581.78	611.762	613.345	786.27	929.887	709.697	439.245	674.895	630.243	663.093	688.875
LmxM.12.0075	79.7951	72.6798	79.6556	85.8494	51.9648	79.9398	71.1832	82.3935	80.3964	56.5334	48.2891	64.4562	83.7785	54.6761	64.1266
LmxM.12.0080	284.743	249.948	246.025	282.863	329.864	257.584	225.251	386.072	409.731	347.277	219.158	341.239	313.217	303.627	312.86
LmxM.12.0090	149.511	194.995	180.485	219.026	176.228	197.629	222.326	262.482	422.324	228.153	150.439	182.942	287.513	238.481	206.954
LmxM.12.0100	407.375	308.446	411.386	331.291	323.086	329.752	337.389	410.791	441.696	333.144	257.232	316.594	330.354	359.466	307.03
LmxM.12.0110	396.456	418.352	329.714	331.291	347.938	343.075	397.846	462.581	632.517	381.601	270.233	432.236	477.918	442.062	469.29
LmxM.12.0120	646.761	701.094	517.257	585.537	558.057	586.225	517.784	790.978	1002.53	653.163	455.032	654.041	785.423	780.589	684.988
LmxM.12.0130	576.205	499.009	497.091	465.568	520.778	469.647	550.938	708.584	749.721	470.439	325.023	538.399	589.305	592.13	569.366
LmxM.12.0140	314.981	356.308	254.091	336.794	352.457	330.862	277.907	435.509	454.288	319.01	238.66	341.239	366.531	296.647	322.576
LmxM.12.0150	384.697	377.58	357.946	323.586	364.883	367.501	327.638	496.715	512.406	326.077	234.017	351.666	437.933	374.589	365.327
LmxM.12.0160	519.928	493.691	413.403	431.448	474.461	427.456	416.373	601.473	732.286	420.972	304.593	460.672	440.789	430.429	516.899
LmxM.12.0170	241.065	283.628	257.116	313.68	352.457	331.972	271.081	320.158	459.132	273.582	208.943	307.115	243.719	265.237	271.081
LmxM.12.0180	477.091	463.555	430.544	422.643	420.237	401.92	355.916	522.61	612.175	398.763	307.379	447.402	450.309	445.552	432.369
LmxM.12.0190	1015.5	893.43	894.361	811.167	747.841	687.261	721.583	1091.13	1114.9	780.364	558.111	799.068	873.962	842.245	844.333
LmxM.12.0200	755.114	621.324	685.643	632.864	614.54	562.91	720.608	763.906	832.055	564.325	429.959	612.334	691.173	660.766	663.613
LmxM.12.0210	648.441	624.869	622.12	664.782	799.806	696.143	684.529	853.361	884.361	719.792	429.03	709.966	688.316	734.056	725.796
LmxM.12.0220	377.977	436.079	430.544	388.523	406.681	417.464	388.095	496.715	558.901	428.039	287.877	431.288	380.811	423.449	410.021
LmxM.12.0230	724.876	700.208	662.452	552.518	610.022	546.256	579.216	767.437	797.184	590.573	389.099	569.679	612.154	574.681	584.912
LmxM.12.0240	615.683	490.145	487.008	430.348	553.538	435.228	371.518	555.568	565.681	483.563	250.732	472.995	509.335	544.434	540.218
LmxM.12.0250	1348.12	1188.58	1069.81	1116.04	1360.12	1125.82	1132.1	1636.1	1734.82	1578.9	849.703	1402.87	1398.53	1430.89	1409.81
LmxM.12.0260	738.315	618.665	669.51	602.046	671.024	618.423	619.196	827.466	852.396	565.334	355.668	584.846	654.043	481.615	552.849
LmxM.12.0270	271.303	234.88	266.191	211.322	195.433	189.857	210.624	290.731	291.558	206.953	130.938	224.649	222.775	236.154	215.698
LmxM.12.0280	926.464	744.525	695.726	665.883	712.822	556.248	767.413	1182.94	1114.9	681.43	464.318	809.494	969.165	1014.42	1022.14
LmxM.12.0290	844.149	830.5	744.125	639.468	720.729	559.579	685.504	863.955	909.545	728.878	427.173	730.82	693.077	697.993	676.244
LmxM.12.0300	1178.45	1141.6	1125.26	783.651	946.663	823.824	979.987	1286.52	1377.39	997.412	700.192	949.782	1070.08	1083.05	1044.49
LmxM.12.0310	293.142	297.81	282.324	235.535	282.417	284.231	284.733	322.512	414.574	274.591	180.156	256.877	258	238.481	272.052
LmxM.12.0320	1858.81	1887.02	1669.74	1380.19	1403.05	1352.32	1495.82	2189.31	2435.14	1606.16	1149.65	1524.2	1586.08	1461.13	1472.97
LmxM.12.0330	461.972	561.053	453.734	384.121	389.736	409.692	395.895	560.276	750.69	483.563	326.88	418.966	460.782	412.979	423.624
LmxM.12.0340	966.781	1135.4	928.643	769.342	722.989	697.253	658.201	962.827	1301.84	829.83	579.469	837.931	776.855	803.855	840.447
LmxM.12.0350	640.041	523.826	535.407	455.662	515.129	511.837	543.137	689.751	729.38	557.258	387.242	437.923	555.032	414.142	482.893
LmxM.12.0360	469.531	465.328	423.485	379.718	361.494	441.89	416.373	446.102	588.928	464.382	325.023	388.633	395.092	379.243	401.277
LmxM.12.0370	326.74	335.036	304.506	247.642	264.343	288.672	297.409	421.384	417.48	258.439	199.657	266.356	289.417	208.234	278.853
LmxM.12.0380	1042.38	1042.33	928.643	906.922	806.584	796.068	834.696	1126.44	1167.2	951.983	659.332	933.667	903.475	996.966	960.927
LmxM.12.0390	851.708	890.771	781.432	597.644	611.151	510.727	447.576	481.414	438.79	775.316	524.68	824.661	749.246	749.179	784.093
LmxM.12.0400	3464.79	3744.78	3190.26	3474.7	2538.37	2251.64	2071.14	2425.9	1953.73	4381.34	3038.5	5391.57	3663.4	4367.11	4731.76
LmxM.12.0405	103.314	116.11	129.062	139.78	107.319	123.241	56.5565	110.643	90.0828	129.219	83.5773	128.912	154.229	137.272	123.395
LmxM.12.0410	713.117	733.002	743.116	758.336	508.351	725.01	813.243	886.319	829.149	877.278	679.762	837.931	783.519	841.081	935.665
LmxM.12.0420	108.353	104.588	75.6224	119.969	49.7055	75.4987	78.9841	83.5706	157.887	91.8669	92.8637	109.007	115.195	110.516	110.764
LmxM.12.0430	221.746	252.607	223.842	258.649	163.802	249.812	244.753	287.2	415.543	244.305	209.872	250.242	286.561	289.667	312.86
LmxM.12.0440	365.378	327.945	350.888	245.441	211.248	237.599	262.305	311.918	358.394	258.439	216.372	274.887	283.704	311.77	279.825
LmxM.12.0450	676.999	647.028	733.033	647.172	439.442	572.902	663.076	630.899	725.505	680.42	545.11	650.25	757.814	813.161	801.582
LmxM.12.0460	303.222	268.561	340.805	260.85	138.949	230.937	298.384	302.502	328.366	179.696	238.66	267.304	249.431	258.257	302.172
LmxM.12.0470	29.3982	31.9082	58.4813	23.1133	18.0747	25.5363	25.3529	18.8328	23.2472	27.2572	21.3586	22.7493	24.7527	43.0429	41.7794
LmxM.12.0480	45.3572	75.3388	56.4647	58.3335	28.2417	39.9699	33.1538	28.2492	36.808	60.5716	60.3614	75.8309	70.4501	90.7391	95.2183
LmxM.12.0490	6.71959	7.97705	14.1162	6.6038	7.90769	12.213	1.95022	2.3541	2.9059	4.0381	2.78591	4.73943	11.4243	25.5931	23.3188
LmxM.12.0500	83.1549	125.86	65.5394	41.8241	50.8351	84.3809	2.92534	20.0099	25.1844	0	0	0.947886	151.372	215.214	175.862
LmxM.12.0510	96.5941	208.29	86.7137	2.20127	0	21.0952	93.6107	198.921	329.335	117.105	98.4355	127.017	625.483	646.807	609.203
LmxM.12.0520	435.933	478.623	555.573	499.687	502.703	508.506	567.515	733.302	621.862	540.096	324.094	504.275	524.568	533.964	582.969
LmxM.12.0530	1528.71	1926.9	1566.9	2418.09	2026.63	1859.71	2496.29	3379.31	4019.82	2077.6	1171.01	1997.2	2713.28	2771.03	3176.21
LmxM.12.0540	262.904	306.673	264.174	337.894	326.475	346.406	273.031	401.374	532.748	326.077	220.087	331.76	314.169	258.257	312.86
LmxM.12.0550	179.749	210.062	178.469	210.221	189.785	236.489	169.669	301.325	325.46	208.972	144.867	226.545	238.007	262.911	197.238
LmxM.12.0560	657.68	735.661	662.452	665.883	698.136	727.23	682.578	949.879	1158.48	661.239	487.534	730.82	777.807	723.586	804.497
LmxM.12.0570	802.991	836.704	802.606	733.022	776.083	781.634	752.786	992.253	1076.15	784.402	543.253	739.351	918.707	832.938	822.958
LmxM.12.0590	650.12	513.19	616.071	522.801	494.795	605.1	609.445	809.811	805.902	456.306	328.737	478.682	495.055	515.351	501.353
LmxM.12.0600	834.069	756.047	724.967	780.349	825.789	759.428	820.069	1067.58	969.601	858.097	521.894	826.556	729.254	858.531	822.958
LmxM.12.0610	398.136	326.173	323.664	303.775	312.919	269.797	262.305	399.02	434.916	362.42	201.514	370.623	383.667	329.22	356.583
LmxM.12.0620	661.04	596.506	546.498	502.989	568.224	451.882	527.536	690.928	770.062	560.287	360.311	632.24	576.929	561.884	541.189
LmxM.12.0630	1471.59	1750.52	1401.54	1828.15	1892.2	1679.85	1664.52	2295.25	2167.8	2072.56	1200.73	1987.72	1592.74	1570.48	1745.99
LmxM.12.0640	295.662	285.401	262.158	227.831	302.751	277.569	263.28	384.895	466.881	333.144	202.443	305.219	309.409	293.157	277.882
LmxM.12.0650	576.205	566.371	546.498	576.732	538.852	536.263	576.291	629.722	732.286	566.344	387.242	599.064	461.734	545.598	541.189
LmxM.12.0660	827.35	840.249	852.012	807.865	927.459	922.639	899.053	1021.68	1121.68	814.687	553.468	846.462	892.05	932.984	986.189
LmxM.12.0670	1323.76	1550.21	1147.44	1514.47	1540.87	1499.98	1463.64	2128.11	2247.23	1894.88	1088.36	1909.04	1501.35	1717.06	1809.15
LmxM.12.0680	508.169	529.144	500.116	522.801	512.87	535.153	623.097	766.26	773.937	561.296	423.458	594.324	505.527	497.901	535.36
LmxM.12.0690	362.858	427.215	414.411	409.435	424.756	394.148	435.875	555.568	624.768	472.458	311.093	525.129	450.309	493.248	493.58
LmxM.12.0700	803.831	798.591	839.913	889.311	896.958	910.426	829.82	862.778	1140.08	883.335	592.47	737.455	742.582	757.322	751.058
LmxM.12.0710	352.779	428.102	369.037	366.511	355.846	387.486	366.642	471.997	433.947	344.248	241.446	363.04	357.963	343.18	430.425
LmxM.12.0850	8.39949	3.54536	8.06639	11.0063	10.167	12.213	3.90045	7.0623	12.5922	12.1143	4.64318	6.6352	11.4243	12.7965	9.71615
LmxM.12.0860	18.4789	13.2951	18.1494	24.2139	11.2967	19.985	5.85067	7.0623	28.0903	20.1905	11.1436	13.2704	13.3284	36.063	23.3188
LmxM.12.0867	741.675	743.638	618.087	686.795	676.672	640.629	656.25	730.948	791.372	613.792	481.034	693.852	771.143	725.912	862.794
LmxM.12.0870partial	0	0	0	0	0	0	0	0	0	0	0	0	0	0	0
LmxM.12.0890	5.87964	11.5224	13.1079	1.10063	4.51868	3.33083	3.90045	7.0623	7.74906	7.06668	1.85727	15.1662	13.3284	5.81661	10.6878
LmxM.12.0891	8.39949	5.31803	8.06639	6.6038	0	2.22055	1.95022	0	3.87453	0	5.57182	0.947886	0.952028	9.30657	2.91484
LmxM.12.0905	89.0346	50.5213	45.3734	31.9184	33.8901	39.9699	37.0543	55.3214	47.463	36.3429	29.7164	38.8633	44.7453	36.063	38.8646
LmxM.12.0910	0.839949	3.54536	1.0083	4.40253	0	3.33083	0	2.3541	3.87453	2.01905	0.928637	0.947886	0.952028	5.81661	3.88646
LmxM.12.0980	104.154	86.8612	133.095	69.3399	107.319	85.4912	121.889	142.423	124.954	89.8478	57.5755	123.225	117.099	137.272	118.537
LmxM.12.0990	602.243	498.123	567.672	397.329	390.866	340.855	593.843	639.138	657.701	415.925	303.664	421.809	558.841	664.256	670.414
LmxM.12.1090	15.959	7.09071	15.1245	35.2203	20.3341	31.0877	16.5769	23.541	22.2785	19.181	12.0723	30.3323	18.0885	33.7363	52.4672
LmxM.12.1100	913.024	975.859	859.071	780.349	803.195	853.802	810.318	1151.16	1265.03	855.068	646.331	783.902	800.656	806.182	765.633
LmxM.12.1110	1083.53	1121.22	992.166	932.236	1002.02	934.852	991.689	1315.94	1250.5	957.031	703.907	900.491	898.715	955.087	976.473
LmxM.12.1120	1242.28	1117.67	1085.94	1061.01	1089	1154.69	1139.91	1410.11	1472.32	1103.41	750.339	1096.7	1107.21	1042.34	1069.75
LmxM.12.1130	1097.81	1162.88	932.676	1050	1169.21	1048.1	1278.37	1800.89	1640.86	1330.56	737.338	1414.25	1295.71	1287.8	1470.05
LmxM.12.1140	808.031	835.818	718.917	649.373	567.094	590.667	820.069	1247.67	1108.11	747.049	592.47	875.846	859.682	909.717	903.602
LmxM.12.1150	787.032	797.705	721.942	705.506	693.617	712.797	683.553	911.037	1004.47	731.906	512.608	699.54	664.516	686.359	585.884
LmxM.12.1160	467.852	561.939	486	541.511	532.074	581.784	480.73	615.597	719.694	509.811	341.738	458.777	533.136	496.738	440.142
LmxM.12.1170	423.334	512.304	434.577	455.662	454.127	490.742	478.78	572.046	630.579	442.172	279.52	429.392	445.549	429.266	458.602
LmxM.12.1180	696.318	778.206	624.137	663.682	737.674	726.12	621.146	838.06	995.754	711.716	494.963	717.55	697.837	654.95	638.351
LmxM.12.1190	953.342	953.701	823.78	919.029	868.716	901.544	895.153	1213.54	1349.3	849.011	596.185	871.107	922.515	879.471	812.27
LmxM.12.1200	459.452	506.1	486	499.687	520.778	589.556	542.162	685.043	769.094	564.325	369.598	497.64	452.213	465.328	414.88
LmxM.12.1210	497.25	481.282	451.718	425.945	407.811	413.022	444.651	523.787	590.865	461.353	339.881	410.435	433.173	424.612	415.851
LmxM.12.1220	580.405	717.048	536.415	537.109	552.408	535.153	526.56	766.26	837.867	605.716	486.606	617.074	654.043	526.984	528.558
LmxM.12.1230	293.982	294.265	305.515	311.479	312.919	308.657	293.509	377.833	390.359	337.182	231.231	303.323	347.49	336.2	325.491
LmxM.12.1240	756.794	848.226	683.627	764.94	742.193	857.133	723.533	905.152	1037.4	728.878	518.179	756.413	723.541	784.078	737.456
LmxM.12.1250	533.368	591.188	548.515	538.21	544.501	531.822	550.938	748.604	787.498	500.725	364.026	538.399	468.398	517.678	465.404
LmxM.12.1260	619.882	596.506	567.672	587.738	585.169	679.489	677.703	878.079	920.2	594.611	442.031	584.846	573.121	646.807	645.152
LmxM.12.1270	922.264	720.594	881.253	897.016	869.846	818.273	1000.46	1478.38	1189.48	891.411	522.823	1017.08	968.213	896.921	1044.49
LmxM.12.1280	371.257	350.99	351.896	418.241	370.532	380.824	323.737	459.05	476.567	359.391	247.017	374.415	382.715	352.486	366.299
LmxM.12.1290	311.621	280.969	274.257	278.46	279.028	238.709	281.807	379.01	350.645	277.62	197.8	277.731	220.871	247.787	245.819
LmxM.12.1300	351.939	407.716	361.979	374.215	388.606	388.596	313.986	444.925	493.034	338.191	229.373	338.395	340.826	331.547	358.526
LmxM.12.1310	380.497	387.33	396.261	427.046	351.327	357.509	310.086	493.184	534.685	369.486	236.802	369.675	419.844	423.449	315.775
LmxM.12.1320	467.852	528.258	566.664	545.914	539.982	567.351	445.626	641.492	716.788	520.915	358.454	455.933	507.431	483.942	454.716
LmxM.12.1330	425.854	469.76	440.627	445.756	399.903	437.449	394.92	597.941	680.948	479.525	279.52	510.91	450.309	453.695	414.88
LmxM.12.1340	279.703	272.106	244.008	197.013	218.026	205.401	214.525	337.813	339.021	236.229	149.511	218.962	263.712	214.051	239.017
LmxM.13.0010	730.756	725.025	733.033	641.669	594.206	655.063	436.85	369.594	391.327	408.858	411.386	414.226	436.029	394.366	359.497
LmxM.13.0020	921.424	842.908	994.183	825.475	747.841	784.965	692.329	562.63	549.214	539.087	572.04	561.148	519.807	551.414	519.814
LmxM.13.0030	713.957	667.413	726.983	637.267	715.081	670.606	534.361	455.518	401.014	472.458	464.318	470.151	358.915	403.672	414.88
LmxM.13.0040	666.079	741.866	695.726	744.028	681.191	799.398	509.984	369.594	521.124	555.239	536.752	474.891	404.612	410.652	390.589
LmxM.13.0050	414.095	436.965	399.286	387.423	396.514	429.677	269.131	249.535	213.099	293.772	274.877	277.731	219.919	218.704	241.932
LmxM.13.0060	415.775	435.192	458.776	409.435	456.387	419.684	282.782	246.003	308.025	303.867	253.518	270.147	285.608	251.277	234.159
LmxM.13.0070	530.848	632.846	548.515	569.027	537.723	698.363	501.208	369.594	438.79	452.268	498.678	381.998	317.977	386.223	377.958
LmxM.13.0080	2298.1	2410.84	2129.53	2041.67	2420.88	2116.19	1587.48	1524.28	1711.57	1566.78	1475.6	1458.8	1607.98	1625.16	1683.81
LmxM.13.0090	1506.87	1701.77	1571.94	1419.82	1640.28	1434.48	1243.27	1505.45	1277.63	1761.62	1442.17	1640.79	1329.98	1231.96	1362.2
LmxM.13.0100	347.739	287.174	413.403	278.46	292.584	273.128	278.882	230.702	184.04	191.81	207.086	185.786	261.808	257.094	264.279
LmxM.13.0110	966.781	894.316	1081.9	872.802	915.032	989.255	735.234	553.214	514.344	631.963	625.901	598.116	534.088	564.211	572.281
LmxM.13.0120	375.457	344.786	335.763	376.416	359.235	365.281	252.554	184.797	223.754	243.296	226.587	226.545	214.206	252.441	202.096
LmxM.13.0130	1083.53	1139.83	1107.11	1171.07	1122.89	1256.83	839.571	662.679	702.258	726.859	782.841	769.683	664.516	670.073	704.421
LmxM.13.0140	577.045	551.303	717.909	686.795	756.879	689.481	475.855	407.259	309.962	392.706	369.598	398.112	332.258	298.974	268.166
LmxM.13.0150	362.018	379.353	404.328	359.907	425.885	375.273	283.758	242.472	247.97	252.381	238.66	233.18	218.014	212.888	215.698
LmxM.13.0160	2107.43	2351.46	2168.85	2054.88	2353.1	2363.78	1907.32	1471.31	1441.32	1670.77	1698.48	1639.84	1338.55	1382.03	1477.83
LmxM.13.0170	977.7	763.138	847.979	718.713	819.011	681.709	490.481	507.309	428.135	473.468	446.674	535.555	434.125	437.409	408.078
LmxM.13.0180	480.451	434.306	473.9	421.542	459.776	385.266	268.156	281.315	308.025	273.582	274.877	248.346	295.129	276.87	268.166
LmxM.13.0190	562.766	444.942	580.78	562.423	506.092	546.256	522.66	488.476	433.947	368.477	473.605	504.275	502.671	499.065	472.205
LmxM.13.0200	1004.58	813.659	1178.7	1005.98	851.771	864.905	991.689	922.807	655.764	511.83	620.329	644.562	630.243	667.746	709.279
LmxM.13.0210	857.588	920.906	908.477	807.865	837.085	819.383	601.644	517.902	528.873	452.268	548.824	526.077	454.117	458.349	485.807
LmxM.13.0220	497.25	505.213	554.564	494.184	474.461	540.704	333.488	283.669	251.844	309.924	325.952	323.229	269.424	276.87	272.052
LmxM.13.0230	273.823	231.334	259.133	244.341	203.341	197.629	190.147	138.892	160.793	120.134	125.366	128.912	198.022	162.865	192.38
LmxM.13.0240	791.232	888.112	803.614	869.5	850.641	984.814	628.947	524.964	636.391	608.744	674.19	659.729	482.678	518.841	514.956
LmxM.13.0250	369.577	397.08	390.212	419.341	401.033	419.684	219.4	225.994	289.621	248.343	243.303	254.981	282.752	241.971	239.017
LmxM.13.0260	626.602	712.617	641.278	553.618	570.483	660.614	494.382	442.571	443.633	463.372	468.033	443.611	449.357	449.042	474.148
LmxM.13.0270	1182.65	1285.19	1093	1041.2	1137.58	1003.69	776.189	871.017	798.153	814.687	792.127	815.182	884.434	821.305	796.724
LmxM.13.0280	1.6799	6.20437	7.05809	0	0	4.4411	0.975112	2.3541	2.9059	4.0381	4.64318	2.84366	0	3.48996	0.971615
LmxM.13.0290partial	0.839949	1.77268	3.0249	2.20127	1.12967	1.11028	0	0	0.968632	0	0.928637	0	0.952028	0	0.971615
LmxM.13.0300	0.839949	0.886339	2.0166	0	2.25934	0	0	0	0	2.01905	1.85727	0	0.952028	0	0
LmxM.13.0390	174.709	132.065	177.461	268.554	154.765	268.687	142.366	84.7476	115.267	109.029	142.081	121.329	91.3947	117.495	93.275
LmxM.13.0400	1454.79	1661	1257.35	1288.84	1355.6	1301.24	983.888	887.496	914.389	923.716	990.856	1062.58	1119.59	1041.17	967.728
LmxM.13.0410	1132.25	1318.87	1072.83	1260.22	1129.67	1307.9	721.583	726.24	766.188	805.602	786.555	742.195	705.453	696.829	622.805
LmxM.13.0420	1247.32	1649.48	1319.86	1551.89	1574.76	1700.94	1105.78	1024.03	1329.93	1113.51	971.354	1023.72	966.309	984.17	963.842
LmxM.13.0430	1558.11	1854.22	1282.56	1841.36	1957.72	2219.44	1365.16	1177.05	1393.86	1456.75	1433.82	1286.28	1185.28	1059.79	1034.77
LmxM.13.0440	1335.52	1529.82	1580	1449.53	1366.9	1536.62	1113.58	1000.49	1019.97	1004.48	1098.58	1148.84	1246.2	1135.4	1092.1
LmxM.13.0450	6670.03	9695.66	7761.88	9335.57	9177.44	11520.2	8362.56	6497.32	6284.48	7934.87	7655.68	7501.57	6012.06	7290.53	7751.54
LmxM.13.0460	2106.59	3206.77	2677.03	3386.65	3468.09	3888.18	2788.82	2184.61	1947.92	2122.02	2461.82	1982.03	1937.38	2273.13	2243.46
LmxM.13.0470	753.434	869.499	815.714	905.821	823.529	843.809	509.008	475.528	486.253	495.677	542.324	565.888	627.387	585.151	543.133
LmxM.13.0480	1270	1506.78	1223.07	1390.1	1433.55	1594.36	932.207	815.696	923.106	927.754	943.495	1066.37	894.907	969.047	897.772
LmxM.13.0490	1144.85	1178.83	1046.61	1128.15	1146.61	1166.9	740.11	641.492	705.164	791.468	768.911	782.006	620.722	720.096	732.598
LmxM.13.0500	2581.16	3009.12	2633.68	2814.32	2858.06	2885.61	2003.85	1970.38	1874.3	2079.62	1953.85	1988.66	2122.07	1855.5	1889.79
LmxM.13.0510	476.251	483.941	488.017	567.927	441.701	495.183	358.841	367.24	292.527	326.077	349.167	358.301	333.21	342.016	336.179
LmxM.13.0520	808.871	842.022	756.224	724.217	718.47	789.406	561.664	509.663	504.657	560.287	614.758	542.191	498.863	474.635	496.495
LmxM.13.0530	1359.04	1382.69	1105.1	1123.75	1224.56	968.16	845.422	847.476	772.968	838.916	827.416	927.032	729.254	798.038	755.916
LmxM.13.0540	354.458	409.489	334.755	430.348	475.591	461.875	272.056	262.482	255.719	289.734	274.877	294.792	195.166	202.418	178.777
LmxM.13.0550	1027.26	1052.97	990.149	1034.6	1020.09	1120.27	700.13	652.086	695.478	725.849	700.192	728.924	701.645	687.523	690.818
LmxM.13.0560	12521.1	12173.9	11603.5	9644.85	8809.16	8825.58	9613.63	10023.8	8752.56	9545.07	9388.52	10705.4	8308.35	9994.09	11493.2
LmxM.13.0570	12806.7	13995.3	12897.1	9868.28	8876.94	9422.91	11423.4	10984.2	10097	11435.9	11075.9	13075.1	10218.1	12803.5	14468.3
LmxM.13.0580	2346.82	2305.37	2108.35	2190.26	2014.2	2051.79	1602.11	1592.55	1512.03	1438.57	1454.25	1605.72	1580.37	1565.83	1532.24
LmxM.13.0590	467.012	449.374	501.125	487.58	493.666	481.86	419.298	371.948	295.433	304.877	292.521	322.281	301.793	305.953	264.279
LmxM.13.0600	423.334	412.148	465.834	418.241	396.514	399.699	274.006	258.951	265.405	249.353	313.879	277.731	251.335	241.971	269.137
LmxM.13.0610	782.832	978.518	831.847	859.594	881.142	726.12	761.562	772.145	646.077	789.449	735.48	779.162	580.737	546.761	598.515
LmxM.13.0620	837.429	801.25	723.959	780.349	833.696	743.885	546.063	544.974	524.998	508.801	530.252	559.253	444.597	458.349	457.631
LmxM.13.0630	679.519	627.528	695.726	730.82	586.299	687.261	483.656	391.958	378.735	395.734	454.103	413.278	343.682	376.916	368.242
LmxM.13.0640	2369.5	2097.08	2042.81	1905.2	2124.91	1985.17	1468.52	1395.98	1213.7	1394.16	1278.73	1326.09	1283.33	1288.96	1256.3
LmxM.13.0650	1262.44	1109.7	1153.49	1293.24	1121.76	1178	827.87	743.896	679.011	786.421	766.125	784.849	698.789	682.87	772.434
LmxM.13.0660	1215.41	1183.26	1091.99	1253.62	1373.68	1165.79	981.938	795.686	862.082	892.421	825.558	854.045	842.545	792.222	791.866
LmxM.13.0670	1581.62	1338.37	1427.75	1423.12	1597.35	1542.17	1191.59	1112.31	903.734	1178.12	1034.5	1166.85	1051.04	1114.46	1302.94
LmxM.13.0680	860.948	727.684	873.187	684.594	637.134	562.91	557.764	562.63	487.222	433.087	480.105	529.868	590.258	556.068	513.013
LmxM.13.0690	949.982	777.319	700.768	624.059	847.252	586.225	448.551	507.309	556.963	520.915	435.531	545.982	467.446	461.839	433.34
LmxM.13.0700	250.305	406.83	187.544	266.353	207.859	280.9	148.217	143.6	187.915	172.629	192.228	235.076	139.948	129.129	126.31
LmxM.13.0710	339.339	330.604	269.216	496.385	440.571	526.271	270.106	246.003	384.547	261.467	279.52	198.108	290.369	304.79	269.137
LmxM.13.0720	603.923	492.805	581.788	464.467	484.628	421.905	340.314	338.99	290.59	328.096	330.595	365.884	284.656	305.953	345.895
LmxM.13.0730	1909.2	1634.41	1674.78	1705.98	1701.28	1522.19	1221.82	1062.88	997.691	1110.48	1186.8	1084.38	967.261	1066.77	1032.83
LmxM.13.0740	1075.13	979.405	968.975	1101.73	1064.15	1033.67	669.902	683.866	679.98	637.011	631.473	658.781	661.66	658.44	625.72
LmxM.13.0750	291.462	296.924	280.307	338.995	267.732	290.892	215.5	183.62	171.448	136.286	181.084	200.952	170.413	204.745	177.806
LmxM.13.0760	2095.67	2035.92	1949.04	1791.83	1674.17	1634.33	1473.39	1453.66	1175.92	1030.73	1163.58	1222.77	1368.06	1283.14	1288.36
LmxM.13.0770	686.238	655.891	661.444	662.581	628.096	665.055	464.153	413.145	455.257	437.125	464.318	419.913	398.9	393.203	412.936
LmxM.13.0780	1185.17	1275.44	1192.82	1251.42	1188.41	1259.05	958.535	922.807	876.612	866.173	883.134	869.211	781.615	816.651	826.844
LmxM.13.0790	675.319	663.868	594.896	593.241	564.835	499.624	419.298	409.613	339.021	384.629	422.53	387.685	372.243	357.14	363.384
LmxM.13.0800	358.658	453.806	324.672	359.907	334.382	296.444	266.206	228.348	237.315	231.181	230.302	249.294	230.391	246.624	248.733
LmxM.13.0810	2069.63	1902.97	1787.71	1712.58	1510.37	1497.76	1265.7	1168.81	1158.48	1033.75	1252.73	1196.23	1214.79	1294.78	1157.19
LmxM.13.0820	590.484	584.984	513.224	540.411	545.63	552.917	360.791	403.728	331.272	385.639	397.457	429.392	356.059	353.65	341.037
LmxM.13.0830	1206.17	1225.81	1113.16	1472.65	1209.88	1388.95	1015.09	860.424	866.926	776.325	1031.72	763.996	786.375	801.528	740.371
LmxM.13.0840	909.665	805.682	791.515	726.418	768.175	665.055	514.859	535.558	511.438	538.077	503.321	569.679	554.08	553.741	545.076
LmxM.13.0850	1038.18	1033.47	927.635	1031.29	894.698	941.514	708.906	637.961	706.133	662.249	764.268	666.364	680.7	637.5	628.635
LmxM.13.0860	426.694	465.328	429.535	442.454	460.905	518.499	320.812	249.535	316.743	295.791	319.451	290.053	308.457	243.134	237.074
LmxM.13.0870	2566.04	2690.93	2103.31	2674.54	2678.45	2404.86	1917.07	2032.77	1829.75	2107.89	1695.69	2037.95	1745.07	1751.96	1884.93
LmxM.13.0880	1897.44	1694.68	1729.23	1166.67	1267.49	1220.19	1116.5	1155.86	1003.5	993.373	1061.43	1107.13	1131.01	1192.4	1306.82
LmxM.13.0890	693.798	647.028	612.037	496.385	642.782	536.263	385.169	396.666	417.48	441.163	377.955	411.382	359.867	360.63	325.491
LmxM.13.0900	1016.34	963.451	974.017	806.764	872.105	859.353	600.669	555.568	586.991	607.735	611.972	571.575	553.128	544.434	535.36
LmxM.13.0910	729.076	683.367	724.967	641.669	641.652	700.584	475.855	459.05	499.814	447.22	491.249	360.197	431.269	411.816	393.504
LmxM.13.0920	1569.02	1630.86	1297.68	1510.07	1433.55	1604.35	1079.45	838.06	1104.24	983.278	1143.15	964	961.549	860.858	806.44
LmxM.13.0930	701.357	711.73	594.896	581.134	591.947	556.248	411.497	376.656	333.209	437.125	472.676	362.092	413.18	397.856	391.561
LmxM.13.0940	579.565	545.099	522.299	476.574	395.384	398.589	389.07	344.876	387.453	339.201	351.025	282.47	345.586	350.16	320.633
LmxM.13.0950	703.037	717.048	675.56	706.606	730.896	741.664	488.531	362.531	489.159	553.22	496.821	408.539	463.638	347.833	372.128
LmxM.13.0960	740.835	733.002	727.992	641.669	667.635	757.208	556.789	469.643	562.775	484.572	533.966	462.568	404.612	415.306	431.397
LmxM.13.0970	1670.66	1586.55	1453.97	1256.92	1390.62	1193.55	927.331	984.014	934.73	1074.14	987.141	934.615	975.829	953.923	1046.43
LmxM.13.0980	1920.12	1913.61	1661.68	1517.77	1483.26	1481.11	1046.3	1068.76	1064.53	1036.78	1088.36	945.042	970.117	924.84	1000.76
LmxM.13.0990	485.49	429.874	497.091	410.536	353.587	350.847	295.459	293.085	278.966	287.715	310.165	255.929	326.546	271.054	287.598
LmxM.13.1000	985.26	1006.88	940.743	799.06	746.712	767.2	610.42	535.558	592.803	576.439	610.114	517.546	563.601	599.11	604.344
LmxM.13.1010	410.735	383.785	421.469	375.316	358.105	329.752	264.255	247.181	218.911	250.362	246.089	274.887	254.192	234.991	223.471
LmxM.13.1020	1856.29	2036.81	1864.34	1630.04	1608.65	1589.91	1400.26	1254.74	1218.54	1274.02	1273.16	1152.63	1130.06	1256.39	1254.35
LmxM.13.1030	530.008	486.6	570.697	406.134	423.626	417.464	281.807	244.826	278.966	252.381	278.591	273.939	249.431	294.32	267.194
LmxM.13.1040	1828.57	1584.77	1525.56	1325.16	1403.05	1340.1	1047.27	941.64	1063.56	924.726	905.421	924.189	942.508	867.838	850.163
LmxM.13.1050	696.318	936.86	640.27	905.821	869.846	861.574	748.886	587.348	598.615	644.078	694.62	617.074	533.136	559.557	541.189
LmxM.13.1060	1128.05	1005.99	979.058	872.802	1005.41	932.631	785.94	714.469	687.729	690.516	669.547	671.103	688.316	730.566	737.456
LmxM.13.1070	5676.37	4833.21	5171.56	3612.28	4058.9	3143.19	3846.82	3897.21	3430.89	3095.21	3475.89	3496.75	2880.84	2864.1	2765.22
LmxM.13.1080	1369.96	1494.37	1372.29	1306.45	1183.89	1245.73	1097	1095.83	972.506	868.192	1023.36	966.843	868.25	938.8	856.964
LmxM.13.1090	1374.16	1403.96	1352.13	1174.38	1410.96	1211.31	994.614	787.447	795.247	992.364	917.493	824.661	813.984	874.818	879.311
LmxM.13.1100	7378.11	5906.56	5391.37	5783.83	6138.63	5106.16	4441.63	5000.11	4062.44	4790.2	5101.93	5642.76	5141.9	5808.46	6133.8
LmxM.13.1110	1071.77	992.7	943.768	1074.22	1101.43	1033.67	846.397	642.669	694.509	733.925	754.982	688.165	648.331	609.58	630.578
LmxM.13.1120	206.627	226.016	196.618	202.516	255.305	193.188	149.192	130.653	133.671	163.543	143.939	158.297	118.052	145.415	129.225
LmxM.13.1130	623.242	668.3	667.494	747.33	715.081	696.143	479.755	444.925	544.371	461.353	494.963	513.754	497.911	469.982	485.807
LmxM.13.1140	771.913	727.684	704.801	644.971	817.881	637.298	431.975	489.653	435.884	483.563	423.458	491.005	399.852	429.266	478.035
LmxM.13.1150	818.11	691.344	788.49	671.386	781.731	679.489	541.187	516.725	435.884	433.087	420.673	513.754	441.741	501.391	541.189
LmxM.13.1160	781.992	877.476	765.299	956.45	992.98	1028.12	749.861	577.932	621.862	654.173	648.189	685.321	550.272	583.987	638.351
LmxM.13.1170	671.959	534.462	597.921	515.096	568.224	441.89	378.343	343.699	325.46	351.315	310.165	385.79	320.834	362.956	352.696
LmxM.13.1180	385.537	476.85	402.311	424.844	494.795	528.491	362.742	289.554	323.523	308.915	369.598	338.395	294.177	337.363	269.137
LmxM.13.1190	2252.74	2355	1842.16	2279.41	2286.45	2086.21	1832.24	1641.98	1739.66	1766.67	1665.05	1709.99	1685.09	1795	1933.51
LmxM.13.1200	325.9	315.537	378.112	353.303	368.272	376.383	237.927	220.108	234.409	245.315	221.016	250.242	179.933	243.134	234.159
LmxM.13.1210	5065.73	4794.21	4864.03	4931.94	4699.43	3487.38	4884.34	4070.24	3339.84	3593.91	3855.7	4300.56	3099.8	3814.53	3990.42
LmxM.13.1220	1983.96	2026.17	2071.05	1710.38	1456.14	1712.04	1836.14	1717.32	1678.64	1720.23	1794.13	2075.87	1606.07	2067.22	2197.79
LmxM.13.1230	3531.15	3677.42	3606.68	3078.47	2586.94	2871.17	2996.52	2839.04	3191.64	2895.32	2921.49	3311.91	2814.2	3801.73	3988.48
LmxM.13.1240	729.076	634.619	613.046	675.789	631.485	529.601	441.726	411.968	396.17	428.039	416.958	409.487	430.317	355.976	406.135
LmxM.13.1250	435.933	358.967	686.651	712.11	486.888	768.311	509.008	415.499	342.896	228.153	270.233	332.708	344.634	418.796	444.028
LmxM.13.1260	258.704	201.199	356.938	279.561	205.6	280.9	270.106	207.161	190.82	134.267	153.225	175.359	142.804	125.639	148.657
LmxM.13.1270	875.227	949.269	824.788	789.154	764.786	708.356	592.868	546.151	549.214	538.077	612.9	696.696	599.778	552.578	571.31
LmxM.13.1280	1017.18	895.202	1074.85	903.62	927.459	816.052	664.051	655.617	546.308	606.725	612.9	637.927	529.328	530.474	612.117
LmxM.13.1290	843.309	837.59	732.025	790.254	650.69	672.827	473.904	440.217	431.041	471.449	421.601	477.734	577.881	551.414	545.076
LmxM.13.1300	450.213	522.054	568.681	500.788	502.703	509.616	335.439	346.053	311.899	338.191	371.455	386.737	349.394	376.916	329.377
LmxM.13.1310	545.967	462.669	742.108	791.355	510.611	790.516	623.097	410.791	400.045	287.715	359.382	317.542	341.778	389.713	360.469
LmxM.13.1320	509.849	395.307	686.651	677.99	517.389	743.885	524.61	408.436	387.453	292.763	338.952	317.542	364.627	412.979	450.829
LmxM.13.1330	1093.61	1089.31	926.627	1044.5	961.349	940.403	773.264	768.614	741.003	735.944	708.55	708.071	583.593	630.52	706.364
LmxM.13.1340	856.748	854.431	738.075	801.261	699.266	744.995	483.656	533.204	577.305	520.915	529.323	523.233	546.464	531.638	508.155
LmxM.13.1350	1858.81	2099.74	1555.81	2235.39	2155.41	2281.62	1399.29	1317.12	1406.45	1527.41	1403.17	1304.29	1251.92	1220.32	1144.56
LmxM.13.1360	1268.32	1277.21	1082.91	1309.75	1387.23	1244.62	913.68	886.319	872.737	869.202	864.561	848.358	835.881	818.978	789.923
LmxM.13.1370	488.85	612.46	531.373	713.21	606.633	611.762	438.8	487.299	606.364	408.858	376.098	481.526	579.785	551.414	462.489
LmxM.13.1380	951.662	1188.58	1078.88	1206.29	1328.49	1461.12	823.97	743.896	652.858	705.659	933.28	771.579	797.8	824.795	798.667
LmxM.13.1390	214.187	257.925	191.577	241.039	180.747	249.812	135.541	135.361	167.573	178.686	160.654	163.984	134.236	152.395	146.714
LmxM.13.1400	547.647	515.849	479.95	442.454	494.795	390.817	342.264	308.387	338.053	306.896	300.878	276.783	274.184	285.014	327.434
LmxM.13.1400	0	0	0	1.10063	0	0	0	0	0	0	0	0	0	0	0
LmxM.13.1410	797.951	748.956	861.087	766.041	582.91	803.839	783.99	568.515	583.116	446.21	536.752	543.139	428.413	458.349	476.091
LmxM.13.1420	490.53	480.396	474.909	406.134	367.143	386.376	289.608	248.358	253.782	306.896	278.591	251.19	220.871	252.441	234.159
LmxM.13.1430	886.986	969.655	876.212	870.601	829.178	887.11	727.433	593.233	635.423	582.496	615.686	587.689	555.985	551.414	546.048
LmxM.13.1440	1548.03	1396.87	1382.38	1165.57	1180.5	1120.27	931.232	795.686	859.176	831.849	867.347	782.006	810.176	760.812	802.554
LmxM.13.1450	461.132	504.327	458.776	385.222	486.888	428.566	321.787	271.899	303.182	377.563	354.739	306.167	297.985	282.687	323.548
LmxM.13.1460	879.426	824.295	892.344	673.587	738.804	789.406	542.162	590.879	518.218	558.268	612.9	491.953	374.147	429.266	429.454
LmxM.13.1470	4890.18	5310.06	4416.35	4161.49	4642.94	4320.08	3675.2	3393.44	3582	3199.19	3418.31	3039.87	2991.27	2960.65	2885.7
LmxM.13.1480	1331.32	1254.17	1336	1266.83	1575.89	1301.24	1067.75	998.139	833.023	1039.81	843.202	908.075	820.648	851.551	974.53
LmxM.13.1490	566.126	494.577	579.772	516.197	596.466	522.94	320.812	351.938	373.892	306.896	262.804	357.353	364.627	240.807	319.661
LmxM.13.1500	1591.7	1307.35	1379.35	1222.8	1216.65	1193.55	867.85	883.965	957.008	892.421	947.21	1035.09	957.74	921.35	957.041
LmxM.13.1510	367.898	345.672	424.494	348.901	301.622	353.068	236.952	196.567	237.315	209.981	233.088	221.805	172.317	210.561	236.102
LmxM.13.1520	1201.13	1276.33	1222.06	1545.29	1532.96	1630.99	1032.64	886.319	971.538	972.173	985.284	815.182	927.276	912.044	899.715
LmxM.13.1530	1485.87	1521.84	1848.21	0	1.12967	0	1158.43	1029.92	1017.06	927.754	1055.86	1082.49	967.261	966.72	963.842
LmxM.13.1540	1177.61	1099.06	1070.81	0	0	0	812.268	795.686	650.921	785.411	666.761	825.609	632.147	737.546	756.888
LmxM.13.1550	996.179	926.224	961.917	886.01	915.032	790.516	689.404	614.42	631.548	678.401	662.118	597.168	637.859	606.09	614.061
LmxM.13.1560	927.304	889.884	902.427	892.613	868.716	862.684	662.101	562.63	560.838	544.134	663.047	599.064	607.394	573.517	637.379
LmxM.13.1570	188.149	207.403	218.801	187.108	124.264	142.115	155.043	108.289	129.797	107.01	140.224	130.808	115.195	158.212	140.884
LmxM.13.1580	846.668	990.041	933.685	991.67	1025.74	1033.67	832.746	787.447	741.003	800.554	826.487	775.371	702.597	821.305	855.021
LmxM.13.1590	1166.69	1053.86	1169.63	996.073	1039.3	1037	747.911	653.263	687.729	662.249	707.621	694.8	699.741	663.093	731.626
LmxM.13.1600	821.47	818.977	676.568	648.273	727.507	737.223	531.436	539.089	528.873	480.534	463.39	569.679	612.154	561.884	511.069
LmxM.13.1610	940.743	881.907	909.486	916.827	798.676	897.103	623.097	635.607	524.03	594.611	580.398	565.888	582.641	560.721	567.423
LmxM.13.1620	543.447	759.593	617.079	588.839	664.246	635.078	438.8	422.561	543.402	553.22	429.959	496.692	431.269	380.406	432.369
LmxM.13.1630	2452.65	2690.04	2087.18	1917.3	2579.04	2121.74	1504.6	1667.88	1599.21	1766.67	1631.62	1838.9	1636.54	1515.81	1547.78
LmxM.13.1640	728.236	801.25	675.56	832.079	788.509	846.03	561.664	509.663	602.489	599.658	556.254	572.523	528.376	542.108	532.445
LmxM.13.1650	6057.71	9080.54	5910.65	8559.62	9643.99	9713.8	6888.19	6231.3	6218.62	6663.88	7092.93	6875.02	6024.43	6554.15	6225.14
LmxM.13.1660	2471.13	2441.86	2117.43	2364.16	3165.33	2507	1725.95	1765.58	1647.64	2336.04	1633.47	1981.08	2193.47	2005.57	2057.88
LmxM.13.1670	3770.53	4132.11	4214.69	3293.09	2839.99	3076.57	3380.71	3415.8	3088	3291.05	3365.38	3805.76	3246.42	3637.71	4101.19
LmxM.13.1680	902.105	1317.99	1143.41	1221.7	1021.22	1281.26	832.746	686.22	668.356	709.697	754.982	645.51	730.206	841.081	824.901
LmxM.13.1690	855.068	640.823	1118.2	700.003	580.65	524.05	742.06	738.01	610.238	571.392	736.409	700.488	740.678	780.589	737.456
LmxM.13.1700	414.935	542.439	463.817	545.914	481.239	588.446	327.638	310.741	343.864	336.172	329.666	335.552	403.66	332.71	371.157
LmxM.14.0010	240.225	279.197	255.1	275.158	277.899	255.363	319.837	303.679	312.868	282.667	300.878	345.03	378.907	331.547	327.434
LmxM.14.0020	546.807	634.619	674.552	724.217	715.081	823.824	868.825	1081.71	1528.5	618.839	666.761	719.445	1114.83	1187.75	1221.32
LmxM.14.0030	467.012	599.165	479.95	559.122	594.206	618.423	575.316	619.128	617.987	630.954	624.973	703.331	610.25	657.276	699.563
LmxM.14.0040	1268.32	1241.76	1407.59	1178.78	1166.95	1170.23	1098.95	1226.49	1069.37	1038.8	992.713	1070.16	1245.25	1233.12	1232.01
LmxM.14.0050	430.054	563.712	445.668	620.757	532.074	595.108	532.411	496.715	633.485	640.039	628.687	568.731	599.778	560.721	590.742
LmxM.14.0060	278.023	333.263	303.498	299.372	312.919	296.444	346.165	298.971	301.245	395.734	339.881	362.092	303.697	302.464	347.838
LmxM.14.0070	257.024	283.628	346.855	319.184	229.323	282.01	229.151	221.285	230.534	247.334	307.379	235.076	274.184	252.441	242.904
LmxM.14.0080	317.501	361.626	359.963	329.089	366.013	409.692	342.264	346.053	337.084	386.648	384.456	400.956	323.69	328.057	354.639
LmxM.14.0090	531.688	574.348	540.448	694.499	599.855	699.474	624.072	625.014	702.258	609.754	593.399	605.699	639.763	652.623	684.017
LmxM.14.0100	762.674	868.612	760.257	900.318	811.103	923.749	971.211	875.725	1018.03	935.83	981.569	929.876	1012.01	962.067	880.283
LmxM.14.0110	607.283	605.37	604.979	691.198	564.835	636.188	608.47	640.315	548.246	672.344	615.686	635.083	562.649	579.334	616.975
LmxM.14.0120	227.626	189.677	153.261	181.604	236.101	148.777	162.844	196.567	221.817	235.22	179.227	201.9	219.919	183.805	228.329
LmxM.14.0130	808.031	771.115	754.208	704.405	636.004	673.937	903.929	893.381	866.926	837.906	766.125	1007.6	993.918	1049.32	1165.94
LmxM.14.0140	316.661	343.9	383.154	383.02	340.031	355.288	389.07	375.479	339.021	347.277	357.525	363.04	387.476	325.73	365.327
LmxM.14.0150	281.383	316.423	282.324	363.209	350.198	357.509	337.389	362.531	332.241	375.544	317.594	340.291	329.402	359.466	350.753
LmxM.14.0160	212.507	244.63	231.909	253.146	237.231	229.827	244.753	264.836	308.025	212	187.585	257.825	227.535	202.418	193.351
LmxM.14.0170	220.907	213.608	230.9	190.41	223.675	222.055	177.47	216.577	203.413	179.696	189.442	226.545	200.878	205.908	195.295
LmxM.14.0180	909.665	745.411	773.365	644.971	695.877	536.263	661.126	792.155	643.172	715.754	754.982	812.338	638.811	679.38	756.888
LmxM.14.0190	2144.39	2226.48	2194.06	2422.49	2563.22	2451.49	2861.95	2987.35	2723.79	3028.58	2696.76	3427.55	2784.68	3186.34	3560
LmxM.14.0200	150.351	152.45	187.544	160.692	149.116	137.674	169.669	142.423	158.856	139.315	148.582	145.974	146.612	167.518	130.196
LmxM.14.0210	415.775	452.033	419.452	423.744	498.184	498.514	480.73	454.341	497.877	454.287	459.675	423.705	437.933	418.796	423.624
LmxM.14.0220	238.545	226.016	269.216	246.542	225.934	215.393	222.326	223.64	236.346	222.096	221.944	239.815	282.752	236.154	241.932
LmxM.14.0230	1128.05	1153.13	1086.95	870.601	983.942	919.308	1067.75	1061.7	1045.15	1012.55	996.427	1058.79	1102.45	1110.97	1013.39
LmxM.14.0240	367.898	441.397	328.705	440.253	415.718	323.09	403.696	386.072	391.327	528.992	412.315	506.171	414.132	439.735	494.552
LmxM.14.0250	497.25	427.215	504.149	483.178	533.204	558.469	728.409	574.4	550.183	537.068	554.396	543.139	498.863	537.454	601.43
LmxM.14.0260	570.325	529.144	534.398	576.732	578.391	521.829	586.042	496.715	531.779	592.592	576.684	557.357	528.376	521.168	513.013
LmxM.14.0270	310.781	281.856	316.606	346.699	310.659	257.584	262.305	271.899	267.342	272.572	277.662	300.48	260.856	267.564	298.286
LmxM.14.0280	788.712	680.708	763.282	654.877	754.619	653.952	643.574	639.138	729.38	743.011	676.048	742.195	694.029	703.809	687.903
LmxM.14.0290	252.825	257.038	282.324	268.554	303.881	219.835	266.206	257.774	212.13	244.305	215.444	212.326	227.535	210.561	231.244
LmxM.14.0300	174.709	171.95	206.701	144.183	135.56	144.336	163.819	171.849	146.263	120.134	119.794	119.434	143.756	136.109	174.891
LmxM.14.0310	989.46	961.678	914.527	894.815	1044.94	940.403	1107.73	933.401	944.416	1077.16	936.995	961.156	878.722	866.674	952.183
LmxM.14.0320	1339.72	1009.54	1193.83	1221.7	1199.71	1253.5	1483.15	1352.43	1427.76	1399.2	1358.6	1433.2	1398.53	1382.03	1391.35
LmxM.14.0330	605.603	553.962	634.22	594.342	587.428	619.534	621.146	590.879	540.497	497.696	585.97	628.448	610.25	610.744	665.556
LmxM.14.0340	619.042	665.641	604.979	549.216	539.982	546.256	557.764	583.817	539.528	528.992	551.61	561.148	510.287	565.374	540.218
LmxM.14.0350	404.015	375.808	406.344	355.504	332.123	338.634	303.26	354.292	386.484	368.477	343.596	344.083	359.867	360.63	353.668
LmxM.14.0360	573.685	536.235	566.664	464.467	499.314	489.631	529.486	557.922	582.148	486.591	485.677	470.151	496.007	446.715	479.006
LmxM.14.0370	1537.11	1434.98	1210.97	1052.21	1340.92	1183.55	1371.01	1413.64	1472.32	1403.24	1302.88	1362.11	1463.27	1390.17	1410.78
LmxM.14.0380	438.453	397.08	445.668	378.618	351.327	374.163	407.597	399.02	444.602	370.496	352.882	329.864	349.394	385.059	383.788
LmxM.14.0390	134.392	114.338	134.104	103.46	97.1516	117.689	129.69	114.174	110.424	120.134	147.653	116.59	112.339	124.475	109.792
LmxM.14.0391	388.896	382.012	341.813	302.674	263.213	305.326	349.09	327.22	332.241	334.153	407.672	355.457	316.073	324.567	331.321
LmxM.14.0400	347.739	399.739	460.793	276.259	266.602	235.378	304.235	329.574	356.457	349.296	375.169	348.822	293.225	289.667	325.491
LmxM.14.0405	245.265	221.585	214.768	217.925	187.525	199.85	212.574	213.046	192.758	216.039	238.66	206.639	206.59	230.338	209.869
LmxM.14.0410	1192.73	1211.63	1100.05	978.463	1094.65	1044.77	1045.32	1120.55	1230.16	1127.64	1162.65	1117.56	1206.22	1219.16	1184.4
LmxM.14.0420	476.251	440.511	405.336	336.794	366.013	299.774	314.961	346.053	363.237	359.391	353.811	326.073	414.132	317.587	332.292
LmxM.14.0430	261.224	296.924	292.407	235.535	228.193	317.539	259.38	224.817	262.499	242.286	246.089	227.493	216.11	194.275	197.238
LmxM.14.0440	199.068	240.198	245.017	191.51	212.378	230.937	215.5	214.223	228.597	210.991	215.444	180.098	229.439	168.682	175.862
LmxM.14.0450	916.384	1096.4	828.822	854.091	1061.89	989.255	867.85	965.181	905.671	1227.58	1053.07	1086.28	818.744	758.485	868.624
LmxM.14.0460	338.499	412.148	241.992	486.48	432.663	527.381	509.984	563.807	493.034	403.81	469.89	515.65	669.276	646.807	667.499
LmxM.14.0470	16.799	30.1355	1.0083	39.6228	37.2791	14.4336	57.5316	55.3214	76.5219	32.3048	43.6459	50.2379	26.6568	38.3896	37.893
LmxM.14.0480	83.1549	135.61	91.7552	90.2519	77.9472	97.7042	83.8596	85.9247	92.9887	96.9145	85.4346	130.808	128.524	157.048	151.572
LmxM.14.0490	715.636	782.637	750.174	956.45	846.123	821.604	964.386	1031.1	942.479	937.85	1098.58	1383.91	1122.44	1456.48	1433.13
LmxM.14.0500	868.507	976.746	779.415	956.45	981.683	837.148	898.078	965.181	1023.84	1015.58	889.634	1057.84	932.988	948.107	942.466
LmxM.14.0510	301.542	206.517	465.834	391.825	220.286	437.449	527.536	316.626	287.684	151.429	221.944	210.431	265.616	282.687	240.96
LmxM.14.0520	646.761	636.391	610.021	617.455	649.56	579.564	661.126	666.21	543.402	624.897	565.54	686.269	537.896	540.944	646.124
LmxM.14.0530	710.597	541.553	654.386	580.034	535.463	536.263	609.445	595.587	558.901	540.096	605.471	545.982	588.353	570.027	547.991
LmxM.14.0540	1060.02	945.724	948.809	1004.88	903.736	826.045	915.63	1004.02	879.518	877.278	828.344	943.146	1067.22	978.353	1151.36
LmxM.14.0550	240.225	176.381	236.95	205.818	164.932	220.945	228.176	185.974	187.915	139.315	159.726	157.349	182.789	194.275	203.068
LmxM.14.0560	541.767	538.008	608.004	676.889	489.147	701.694	760.587	808.633	706.133	511.83	605.471	626.553	685.46	806.182	827.816
LmxM.14.0570	884.466	890.771	919.569	693.399	672.153	667.276	710.857	861.601	883.392	857.087	807.914	879.638	1019.62	971.373	874.453
LmxM.14.0580	304.061	314.65	279.299	253.146	212.378	265.356	275.957	334.282	293.495	280.648	314.808	322.281	295.129	257.094	363.384
LmxM.14.0590	903.785	890.771	845.963	799.06	846.123	819.383	904.904	889.85	926.981	744.021	825.558	845.514	825.408	731.729	784.093
LmxM.14.0600	401.496	397.08	407.353	374.215	381.828	357.509	359.816	399.02	395.202	339.201	351.025	372.519	384.619	332.71	328.406
LmxM.14.0610	366.218	361.626	387.187	335.693	355.846	376.383	322.762	384.895	337.084	380.591	346.382	352.614	352.25	298.974	321.605
LmxM.14.0620	451.892	479.509	486	424.844	464.294	470.757	384.194	411.968	454.288	413.906	458.747	439.819	420.796	379.243	347.838
LmxM.14.0625	343.539	418.352	342.822	367.611	355.846	371.942	348.115	318.981	380.672	390.687	477.319	407.591	326.546	310.607	293.428
LmxM.14.0630	267.104	158.655	409.369	378.618	205.6	384.155	306.185	261.305	207.287	121.143	173.655	138.391	221.823	257.094	241.932
LmxM.14.0640	1694.18	1641.5	1555.81	1818.25	1885.42	1714.27	1762.03	1732.62	1731.91	1881.76	1814.56	1865.44	1665.1	1947.4	2109.38
LmxM.14.0650	3594.98	3930.03	3419.14	4519.2	4189.94	4452.2	4607.4	4402.17	3742.79	4650.89	4730.48	5149.86	3911.88	4467.15	4676.38
LmxM.14.0660	2268.7	1890.56	1843.17	2335.54	2628.74	2251.64	2406.58	2613.05	2109.68	2298.69	2368.02	2716.64	2501.93	2888.53	3280.17
LmxM.14.0665	739.995	783.524	802.606	677.99	720.729	628.416	673.802	702.699	679.98	692.535	804.2	716.602	631.195	664.256	647.095
LmxM.14.0670	1700.06	1769.13	1616.3	2177.05	2194.95	2232.76	2149.15	2190.49	2069.97	2374.4	2303.02	2784.89	2209.66	2590.72	2777.85
LmxM.14.0680	31.0781	27.4765	42.3485	37.4215	35.0198	34.4185	47.7805	40.0197	59.0865	28.2667	46.4318	50.2379	48.5534	60.4927	48.5807
LmxM.14.0685	61.3163	54.0667	59.4896	103.46	73.4285	71.0576	53.6312	54.1443	64.8983	55.5239	57.5755	60.6647	73.3062	76.7792	87.4453
LmxM.14.0690	511.529	607.142	550.531	567.927	473.332	520.719	563.615	559.099	552.12	566.344	572.04	530.816	666.42	687.523	720.938
LmxM.14.0700	209.987	136.496	272.241	225.63	117.486	278.679	305.21	210.692	187.915	114.076	146.725	125.121	208.494	187.295	205.011
LmxM.14.0705	415.775	349.218	406.344	353.303	353.587	427.456	379.319	456.695	445.571	380.591	430.888	431.288	621.674	508.371	482.893
LmxM.14.0710	149.511	110.792	198.635	102.359	98.2813	101.035	125.789	141.246	115.267	76.724	97.5069	85.3097	122.812	108.189	98.1331
LmxM.14.0720	230.146	132.951	287.365	263.051	181.877	320.87	320.812	234.233	213.099	127.2	143.939	124.173	185.646	211.724	190.437
LmxM.14.0730	190.668	203.858	261.149	246.542	178.488	240.93	205.749	195.39	186.946	150.419	202.443	185.786	232.295	207.071	211.812
LmxM.14.0730a	49.557	35.4536	35.2905	49.5285	44.0571	47.7418	52.656	34.1345	56.1807	34.3239	38.0741	31.2802	45.6974	43.0429	34.0065
LmxM.14.0740	330.94	350.104	339.797	321.385	311.789	354.178	357.866	343.699	360.331	365.448	377.955	291.001	336.066	386.223	351.725
LmxM.14.0750	1120.49	1130.08	1001.24	789.154	831.437	720.569	886.377	1018.15	1034.5	1017.6	1104.15	940.303	1119.59	1120.28	1056.15
LmxM.14.0760	641.721	627.528	541.456	593.241	541.112	496.293	543.137	521.433	545.34	547.163	591.542	546.93	436.981	531.638	471.233
LmxM.14.0770	665.239	687.799	642.286	685.694	596.466	633.967	782.04	702.699	674.168	599.658	704.835	618.969	659.756	692.176	705.392
LmxM.14.0780	241.905	256.152	245.017	213.523	249.657	205.401	269.131	230.702	244.095	265.505	221.016	230.336	212.302	198.928	192.38
[truncated: 6,337 more rows]

## Sheet: AmBRA
gene	baseMean	log2FoldChange	lfcSE	stat	pvalue	padj	description	GO	GO_term_name
LmxM.01.0010	218.497	-0.0247937	0.187385	-0.132314	0.894736	0.944759	hypothetical protein, unknown function	NA	NA
LmxM.01.0020	332.056	0.213444	0.104662	2.03936	0.0414144	0.12369	hypothetical protein, conserved	NA	NA
LmxM.01.0030	650.739	0.0657806	0.104691	0.62833	0.529788	0.70189	MCAK-like kinesin, putative	GO:0007018, GO:0005524, GO:0003777	microtubule-based movement, ATP binding, microtubule motor activity
LmxM.01.0040	188.431	0.239181	0.13189	1.81348	0.0697574	0.180985	hypothetical protein, unknown function	GO:0005515	protein binding
LmxM.01.0050	646.364	-0.343702	0.0981345	-3.50236	0.000461163	0.00346144	carboxylase, putative	GO:0009374, GO:0004075, GO:0016874, GO:0003824, GO:0008152, GO:0005524, GO:0046872	metabolic process, ATP binding, biotin binding, metal ion binding, catalytic activity, biotin carboxylase activity, ligase activity
LmxM.01.0060	329.817	0.0817386	0.107768	0.758468	0.448171	0.630593	hypothetical protein, conserved	NA	NA
LmxM.01.0070	356.84	0.124602	0.0995702	1.2514	0.210788	0.386514	hypothetical protein, conserved	NA	NA
LmxM.01.0080	169.265	0.137329	0.131376	1.04532	0.295877	0.484295	hypothetical protein, conserved	NA	NA
LmxM.01.0090	182.569	0.185129	0.137402	1.34736	0.177865	0.345263	hypothetical protein, conserved	GO:0005524	ATP binding
LmxM.01.0100	153.064	0.042125	0.147235	0.286107	0.774796	0.869737	hypothetical protein, conserved	GO:0005975, GO:0008107, GO:0016020, GO:0005794	carbohydrate metabolic process, membrane, Golgi apparatus, galactoside 2-alpha-L-fucosyltransferase activity
LmxM.01.0110	255.18	-0.0185211	0.116647	-0.158779	0.873843	0.931446	glutaredoxin-like protein	GO:0009055, GO:0045454, GO:0015035	protein disulfide oxidoreductase activity, cell redox homeostasis, electron carrier activity
LmxM.01.0120	237.755	0.184238	0.139614	1.31962	0.186963	0.357228	hypothetical protein, conserved	NA	NA
LmxM.01.0130	236.29	-0.0245679	0.10612	-0.23151	0.816918	0.897699	hypothetical protein, conserved	NA	NA
LmxM.01.0140	142.859	-0.144689	0.13628	-1.0617	0.28837	0.476245	unspecified product	NA	NA
LmxM.01.0150	124.999	-0.0826918	0.139757	-0.591682	0.554064	0.721014	hypothetical protein, conserved	NA	NA
LmxM.01.0160	250.208	-0.060821	0.123745	-0.491503	0.623071	0.771159	hypothetical protein, conserved	NA	NA
LmxM.01.0170	318.235	0.0279156	0.12728	0.219325	0.826397	0.902723	unspecified product	NA	NA
LmxM.01.0180	495.883	-0.104912	0.0894388	-1.173	0.240797	0.422364	CLC-type chloride channel, putative	GO:0006821, GO:0005216, GO:0016020, GO:0055085, GO:0005515, GO:0005247	voltage-gated chloride channel activity, ion channel activity, membrane, chloride transport, transmembrane transport, protein binding
LmxM.01.0190	258.997	0.270061	0.126765	2.13042	0.0331371	0.104497	hypothetical protein, conserved	NA	NA
LmxM.01.0200	199.366	0.230324	0.118043	1.95119	0.0510344	0.144548	hypothetical protein, conserved	GO:0004725, GO:0006470	protein tyrosine phosphatase activity, protein dephosphorylation
LmxM.01.0210	693.746	-0.125443	0.11961	-1.04877	0.294285	0.482835	hypothetical protein, conserved	GO:0005515, GO:0003676, GO:0008270	zinc ion binding, protein binding, nucleic acid binding
LmxM.01.0220	610.833	0.00294634	0.110556	0.0266503	0.978739	0.991869	cyclophilin type peptidyl-prolyl cis-trans isomerase, putative	GO:0006457, GO:0003755	peptidyl-prolyl cis-trans isomerase activity, protein folding
LmxM.01.0230	169.291	0.12672	0.113115	1.12028	0.262594	0.447181	hypothetical protein, conserved	NA	NA
LmxM.01.0240	565.041	-0.0524212	0.103008	-0.508904	0.61082	0.763087	DNA excision/repair protein SNF2, putative	GO:0003676, GO:0003677, GO:0005524, GO:0004386	DNA binding, ATP binding, helicase activity, nucleic acid binding
LmxM.01.0250	282.56	0.125467	0.132966	0.943598	0.345375	0.535361	hypothetical protein, conserved	NA	NA
LmxM.01.0260	328.702	0.0282254	0.120279	0.234665	0.814468	0.896277	hypothetical protein, conserved	NA	NA
LmxM.01.0270	248.343	-0.354794	0.115213	-3.07945	0.00207382	0.012074	thioredoxin, putative	GO:0045454	cell redox homeostasis
LmxM.01.0280	262.355	0.171084	0.123041	1.39046	0.164389	0.32763	pseudouridylate synthase-like protein	GO:0009451, GO:0003723, GO:0001522, GO:0009982	RNA binding, RNA modification, pseudouridine synthase activity, pseudouridine synthesis
LmxM.01.0290	283.784	-0.235725	0.107418	-2.19448	0.0282012	0.0931676	hypothetical protein, conserved	NA	NA
LmxM.01.0300	589.042	-0.336462	0.105607	-3.18597	0.00144271	0.00892691	hypothetical protein, conserved	NA	NA
LmxM.01.0310	407.945	-0.059895	0.111314	-0.538073	0.590527	0.748564	acidocalcisomal exopolyphosphatase, putative	GO:0030145, GO:0016462, GO:0005737, GO:0016787	manganese ion binding, hydrolase activity, pyrophosphatase activity, cytoplasm
LmxM.01.0315	120.381	0.0829731	0.1338	0.620126	0.535175	0.706852	hypothetical protein, conserved	GO:0005783	endoplasmic reticulum
LmxM.01.0320	414.036	0.0156376	0.107041	0.14609	0.883851	0.936834	poly(A) export protein, putative	GO:0005515	protein binding
LmxM.01.0330	610.347	0.168774	0.124593	1.3546	0.175544	0.34204	hypothetical protein, conserved	NA	NA
LmxM.01.0335	736.542	-0.185478	0.094256	-1.96781	0.0490896	0.140859	hypothetical protein, conserved	NA	NA
LmxM.01.0340	251.15	-0.233636	0.110758	-2.10942	0.0349084	0.108608	hypothetical protein, conserved	NA	NA
LmxM.01.0350	439.273	-0.0603988	0.101315	-0.596149	0.551076	0.719161	hypothetical protein, conserved	NA	NA
LmxM.01.0360	206.6	0.0430311	0.118629	0.362735	0.716803	0.834353	hypothetical protein, conserved	NA	NA
LmxM.01.0370	292.637	0.0842944	0.0992385	0.849412	0.395652	0.582891	hypothetical protein, conserved	NA	NA
LmxM.01.0380	486.571	0.0869769	0.107165	0.811616	0.417012	0.601471	hypothetical protein, conserved	NA	NA
LmxM.01.0390	548.137	0.0455678	0.109955	0.414421	0.678566	0.807394	hypothetical protein, conserved	NA	NA
LmxM.01.0400	135.669	0.0913881	0.145758	0.626985	0.530669	0.702435	hypothetical protein, conserved	NA	NA
LmxM.01.0410	1574.58	-0.42496	0.118232	-3.5943	0.000325262	0.00259676	unspecified product	GO:0005622, GO:0005840, GO:0006412, GO:0003735	ribosome, intracellular, translation, structural constituent of ribosome
LmxM.01.0430	344.264	0.246956	0.0936228	2.63778	0.00834513	0.0372851	hypothetical protein, conserved	GO:0005515, GO:0008270	zinc ion binding, protein binding
LmxM.01.0440	775.828	-0.177528	0.0914139	-1.94203	0.0521337	0.146908	hypothetical protein, unknown function	NA	NA
LmxM.01.0450	298.381	-0.191903	0.140401	-1.36683	0.17168	0.336889	alpha/beta-hydrolase-like protein	GO:0008152, GO:0003824	catalytic activity, metabolic process
LmxM.01.0460	1309.01	0.15626	0.088019	1.7753	0.0758485	0.191982	conserved protein	GO:0044145, GO:0052106	quorum sensing involved in interaction with host, modulation of development of symbiont involved in interaction with host
LmxM.01.0470	1615.18	-0.191989	0.100606	-1.90834	0.0563479	0.155709	fatty acyl CoA syntetase 1, putative	GO:0008152, GO:0003824	catalytic activity, metabolic process
LmxM.01.0480	683.609	-0.691364	0.12498	-5.53182	3.16926e-08	7.64965e-07	beta eliminating lyase,putative	GO:0006520, GO:0016829	lyase activity, cellular amino acid metabolic process
LmxM.01.0490	918.338	0.189483	0.111611	1.69771	0.0895618	0.215941	long-chain-fatty-acid-CoA ligase, putative	GO:0008152, GO:0003824	catalytic activity, metabolic process
LmxM.01.0500	932.632	0.0972577	0.107905	0.901326	0.367415	0.55701	fatty acyl CoA synthetase 2, putative	GO:0008152, GO:0003824	catalytic activity, metabolic process
LmxM.01.0510	41.0764	0.144196	0.185714	0.776443	0.437488	0.621545	unspecified product	NA	NA
LmxM.01.0520	3971.23	0.136041	0.112645	1.20769	0.227166	0.406025	long-chain-fatty-acid-CoA ligase, putative	GO:0008152, GO:0003824	catalytic activity, metabolic process
LmxM.01.0530	447.146	0.511702	0.0998804	5.12315	3.00479e-07	5.77185e-06	long-chain-fatty-acid-CoA ligase, putative	GO:0008152, GO:0003824	catalytic activity, metabolic process
LmxM.01.0540	508.011	0.139625	0.0964937	1.44698	0.147902	0.304599	hypothetical protein, conserved	NA	NA
LmxM.01.0550	228.285	0.00378517	0.156412	0.0241999	0.980693	0.992926	hypothetical protein, conserved	GO:0003676, GO:0008270	zinc ion binding, nucleic acid binding
LmxM.01.0560	436.161	0.246189	0.0937006	2.6274	0.00860394	0.0381532	hypothetical protein, conserved	NA	NA
LmxM.01.0570	611.098	0.0794922	0.101226	0.785297	0.432279	0.616624	tricarboxylate carrier, putative	GO:0006812, GO:0016020, GO:0008324, GO:0055085	cation transport, membrane, transmembrane transport, cation transmembrane transporter activity
LmxM.01.0580	516.932	0.00607152	0.0961916	0.063119	0.949672	0.976604	hypothetical protein, conserved	NA	NA
LmxM.01.0590	314.33	0.201934	0.121352	1.66404	0.0961048	0.226617	mitochondrial RNA editing ligase 1	GO:0003972, GO:0016874, GO:0005524	ATP binding, ligase activity, RNA ligase (ATP) activity
LmxM.01.0600	477.443	0.332008	0.103494	3.20799	0.00133664	0.00838974	hypothetical protein, conserved	GO:0005097, GO:0005622, GO:0032313	intracellular, Rab GTPase activator activity, regulation of Rab GTPase activity
LmxM.01.0610	179.736	0.242155	0.134942	1.79451	0.0727311	0.186592	DNA-damage inducible protein DDI1-like protein	GO:0006508, GO:0004190	proteolysis, aspartic-type endopeptidase activity
LmxM.01.0620	806.987	0.0401009	0.106713	0.375782	0.707079	0.827642	hypothetical protein, conserved	NA	NA
LmxM.01.0630	368.741	0.38817	0.0977698	3.97024	7.18e-05	0.000712748	unspecified product	NA	NA
LmxM.01.0640	868.741	0.225292	0.104748	2.15081	0.0314912	0.100935	HSP70-like protein	GO:0005524	ATP binding
LmxM.01.0650	922.486	0.178618	0.0924704	1.93162	0.0534059	0.149324	mitochondrial processing peptide beta subunit, putative,metallo-peptidase, Clan ME, Family M16	GO:0004222, GO:0008270, GO:0046872, GO:0006508, GO:0003824	zinc ion binding, catalytic activity, proteolysis, metal ion binding, metalloendopeptidase activity
LmxM.01.0660	543.309	0.555374	0.0964888	5.75583	8.6215e-09	2.34897e-07	hypothetical protein, conserved	NA	NA
LmxM.01.0670	180.199	0.434883	0.127087	3.42193	0.000621794	0.00448027	hypothetical protein, conserved	NA	NA
LmxM.01.0680	493.005	0.378243	0.100275	3.77206	0.000161904	0.0014444	hypothetical protein, unknown function	NA	NA
LmxM.01.0690	1286.07	0.0141426	0.127252	0.111139	0.911506	0.953692	hypothetical protein, unknown function	NA	NA
LmxM.01.0700	181.465	0.263081	0.117551	2.23801	0.0252207	0.0858914	unspecified product	NA	NA
LmxM.01.0710	506.815	0.166444	0.111963	1.4866	0.137121	0.289682	ubiquitin activating enzyme, putative	GO:0005524, GO:0008641, GO:0006464, GO:0003824	catalytic activity, cellular protein modification process, ATP binding, small protein activating enzyme activity
LmxM.01.0720	513.571	0.205842	0.106342	1.93566	0.0529097	0.148337	hypothetical protein, conserved	NA	NA
LmxM.01.0730	933.444	0.288459	0.110393	2.61302	0.00897457	0.0394586	Meckel syndrome type 6 protein, putative,Coiled-coil and C2 domain-containing protein 2A, putative (mks6)	GO:0005515, GO:0036038	TCTN-B9D complex, protein binding
LmxM.01.0740	446.873	0.408313	0.105526	3.8693	0.000109146	0.00102684	hypothetical protein, conserved	NA	NA
LmxM.01.0750	735.276	0.307577	0.0886397	3.46997	0.00052051	0.00385103	unspecified product	GO:0004672, GO:0005524, GO:0006468, GO:0004674	protein phosphorylation, protein serine/threonine kinase activity, ATP binding, protein kinase activity
LmxM.01.0760	193.962	0.425755	0.123228	3.45503	0.000550228	0.00403485	hypothetical protein, conserved	NA	NA
LmxM.01.0770	4578.38	-0.103087	0.0995981	-1.03503	0.300654	0.488637	unspecified product	GO:0008026, GO:0003676, GO:0005524, GO:0004386	ATP binding, helicase activity, ATP-dependent helicase activity, nucleic acid binding
LmxM.01.0790	234.971	0.320189	0.122364	2.61669	0.00887868	0.0391145	unspecified product	NA	NA
LmxM.01.0800	277.822	0.315541	0.107163	2.94449	0.00323484	0.0172226	unspecified product	GO:0005622, GO:0008270	zinc ion binding, intracellular
LmxM.01.0810	528.208	0.288603	0.115639	2.49572	0.0125702	0.0512908	calcium/potassium channel (CAKC), putative	GO:0015269, GO:0016020, GO:0006813	potassium ion transport, membrane, calcium-activated potassium channel activity
LmxM.01.0820	399.398	0.355757	0.121014	2.93981	0.00328413	0.0174402	unspecified product	GO:0008152, GO:0015269, GO:0003824	catalytic activity, calcium-activated potassium channel activity, metabolic process
LmxM.01.0830	0.214398	0	0.0578199	0	1	1	unspecified product	GO:0004222, GO:0006508	proteolysis, metalloendopeptidase activity
LmxM.02.0030	0.387399	0.0658183	0.0905143	0.727159	0.467129	0.648284	unspecified product	NA	NA
LmxM.02.0040	297.231	-0.554967	0.15039	-3.69018	0.000224097	0.00190287	aminopeptidase P1, putative,metallo-peptidase, Clan MG, Family M24	GO:0009987, GO:0016787	cellular process, hydrolase activity
LmxM.02.0050	97.5914	-0.227803	0.199368	-1.14262	0.253195	0.436671	cytochrome b-domain protein, putative	GO:0020037	heme binding
LmxM.02.0060	273.393	-0.0119873	0.168029	-0.0713408	0.943127	0.972251	hypothetical protein, conserved	NA	NA
LmxM.02.0070	197.219	-0.405417	0.159212	-2.54639	0.0108843	0.0459189	hypothetical protein, conserved	NA	NA
LmxM.02.0080	439.43	-0.510267	0.156495	-3.2606	0.00111175	0.00717958	hypothetical protein, conserved	NA	NA
LmxM.02.0085	323.932	-0.366047	0.187225	-1.95512	0.0505687	0.143721	hypothetical protein, conserved	NA	NA
LmxM.02.0090	346.572	-0.307929	0.174244	-1.76723	0.07719	0.194124	hypothetical protein, conserved	NA	NA
LmxM.02.0100	186.763	-0.112278	0.232199	-0.483544	0.62871	0.774913	unspecified product	NA	NA
LmxM.02.0110	400.441	-0.456426	0.165148	-2.76375	0.00571414	0.0275669	exportin T (tRNA exportin)-like protein	GO:0005488	binding
LmxM.02.0120	1232.33	-0.447765	0.165582	-2.70419	0.00684705	0.0316686	phosphatidylinositol 3-kinase-like protein	GO:0005515, GO:0016773	protein binding, phosphotransferase activity, alcohol group as acceptor
LmxM.02.0130	207.152	-0.447239	0.194094	-2.30424	0.0212093	0.0755883	hypothetical protein, conserved	NA	NA
LmxM.02.0140	402.833	-0.297788	0.164656	-1.80855	0.0705209	0.182451	hypothetical protein, conserved	GO:0005515, GO:0008270	zinc ion binding, protein binding
LmxM.02.0150	732.101	-0.593182	0.163013	-3.63886	0.000273847	0.00225142	hypothetical protein, conserved	NA	NA
LmxM.02.0160	374.977	-0.108251	0.215624	-0.502036	0.615642	0.766452	unspecified product	NA	NA
LmxM.02.0170	284.059	-0.526147	0.148095	-3.55276	0.00038121	0.00297797	unspecified product	NA	NA
LmxM.02.0200	310.402	-0.876959	0.181236	-4.83878	1.30639e-06	2.11242e-05	phosphoglycan beta 1,3 galactosyltransferase-like protein	NA	NA
LmxM.02.0200partial	74.7274	-0.859784	0.189484	-4.53751	5.69231e-06	7.84137e-05	NA	NA	NA
LmxM.02.0230	581.458	-0.831941	0.167718	-4.96035	7.03665e-07	1.22904e-05	unspecified product	NA	NA
LmxM.02.0240	599.055	0.146032	0.148676	0.982212	0.325996	0.514962	hypothetical protein, conserved	NA	NA
LmxM.02.0250	581.454	0.00305242	0.170902	0.0178606	0.98575	0.995082	hypothetical protein, conserved	NA	NA
LmxM.02.0260	410.664	0.144434	0.120669	1.19694	0.23133	0.411779	small GTP binding protein rab6-like protein	GO:0006913, GO:0006886, GO:0005622, GO:0007165, GO:0007264, GO:0015031, GO:0016020, GO:0003924, GO:0005525, GO:0006184	intracellular, GTPase activity, intracellular protein transport, GTP binding, membrane, GTP catabolic process, nucleocytoplasmic transport, protein transport, signal transduction, small GTPase mediated signal transduction
LmxM.02.0270	179.883	0.162836	0.160008	1.01767	0.308834	0.496405	hypothetical protein, conserved	NA	NA
LmxM.02.0280	286.792	0.256251	0.15756	1.62637	0.103871	0.239873	hypothetical protein, conserved	NA	NA
LmxM.02.0290	387.275	0.239225	0.139414	1.71594	0.0861734	0.210203	protein kinase, putative	GO:0004672, GO:0004713, GO:0005524, GO:0006468, GO:0004674	protein tyrosine kinase activity, protein phosphorylation, protein serine/threonine kinase activity, ATP binding, protein kinase activity
LmxM.02.0300	1730.92	0.138688	0.132129	1.04964	0.293883	0.482557	ABC1 transporter, putative	GO:0005524, GO:0016887, GO:0017111, GO:0000166	nucleotide binding, nucleoside-triphosphatase activity, ATP binding, ATPase activity
LmxM.02.0310	1450.31	-0.0270537	0.161738	-0.167268	0.867159	0.927786	unspecified product	NA	NA
LmxM.02.0320	352.905	0.307408	0.171665	1.79075	0.0733339	0.187792	ribosomal RNA processing protein, putative	GO:0003723, GO:0006396, GO:0000175	RNA binding, 3'-5'-exoribonuclease activity, RNA processing
LmxM.02.0330	158.179	0.421541	0.163824	2.57314	0.0100781	0.0432313	unspecified product	GO:0008417, GO:0016020, GO:0006486	membrane, fucosyltransferase activity, protein glycosylation
LmxM.02.0340	258.695	0.269186	0.167383	1.60821	0.10779	0.246226	hypothetical protein, conserved	GO:0055085	transmembrane transport
LmxM.02.0350	440.936	0.144349	0.145352	0.993099	0.320662	0.509746	hypothetical protein, conserved	NA	NA
LmxM.02.0360	485.81	0.164543	0.149775	1.09861	0.27194	0.459229	casein kinase II, alpha chain, putative	GO:0004672, GO:0004713, GO:0005524, GO:0006468, GO:0004674	protein tyrosine kinase activity, protein phosphorylation, protein serine/threonine kinase activity, ATP binding, protein kinase activity
LmxM.02.0370	743.245	0.241658	0.1395	1.73232	0.0832164	0.204873	proteasome regulatory non-ATPase subunit 6, putative	GO:0005515	protein binding
LmxM.02.0380	511.1	0.215631	0.169659	1.27097	0.203741	0.377861	FtsJ-like methyltransferase, putative	GO:0003676, GO:0031167, GO:0032259, GO:0008168	methylation, rRNA methylation, methyltransferase activity, nucleic acid binding
LmxM.02.0390	407.462	-0.00402414	0.150506	-0.0267373	0.978669	0.991869	ubiquitin-conjugating enzyme E2, putative	GO:0051246, GO:0019787, GO:0016881, GO:0043687	acid-amino acid ligase activity, post-translational protein modification, regulation of protein metabolic process, small conjugating protein ligase activity
LmxM.02.0400	114.677	-0.0878149	0.185996	-0.472133	0.636832	0.780508	unspecified product	NA	NA
LmxM.02.0410	431.179	0.283125	0.177352	1.5964	0.1104	0.249792	RNA-editing complex protein MP81, putative	GO:0005622, GO:0008270	zinc ion binding, intracellular
LmxM.02.0420	603.399	0.131069	0.16707	0.784516	0.432738	0.61688	hypothetical protein, conserved	NA	NA
LmxM.02.0430	244.558	0.212239	0.147395	1.43994	0.149885	0.307306	rhomboid-like protein,serine peptidase, Clan S-, family S54, putative	GO:0016021, GO:0004252	integral to membrane, serine-type endopeptidase activity
LmxM.02.0440	19.5847	-0.0662154	0.234487	-0.282385	0.777649	0.871906	unspecified product	NA	NA
LmxM.02.0440	512.056	0.147511	0.16847	0.875587	0.381255	0.569367	unspecified product	NA	NA
LmxM.02.0450	1559.36	0.177499	0.214503	0.827489	0.40796	0.593689	hypothetical protein, conserved	NA	NA
LmxM.02.0460	2370.43	-0.0918765	0.202019	-0.454792	0.649259	0.788619	voltage-dependent anion-selective channel, putative (VDAC)	GO:0006820, GO:0005741, GO:0008308, GO:0016281, GO:0055085, GO:0044070	eukaryotic translation initiation factor 4F complex, anion transport, regulation of anion transport, voltage-gated anion channel activity, mitochondrial outer membrane, transmembrane transport
LmxM.02.0470	1086.09	0.192105	0.147995	1.29805	0.194271	0.366685	hypothetical protein, unknown function	NA	NA
LmxM.02.0480	146.326	0.143922	0.176473	0.815547	0.414759	0.600313	unspecified product	NA	NA
LmxM.02.0490	212.095	0.0853646	0.159224	0.536129	0.591869	0.749134	hypothetical protein, conserved	NA	NA
LmxM.02.0500	287.821	0.154449	0.155671	0.992153	0.321123	0.510248	hypothetical protein, conserved	GO:0008887, GO:0031388	glycerate kinase activity, organic acid phosphorylation
LmxM.02.0510	189.848	0.0919344	0.165302	0.556159	0.578102	0.740008	hypothetical protein, conserved	NA	NA
LmxM.02.0520	1244.13	0.0644059	0.147932	0.435375	0.663291	0.797071	hypothetical protein, conserved	NA	NA
LmxM.02.0530	953.753	0.0870546	0.151439	0.574849	0.565394	0.729566	hypothetical protein, conserved	NA	NA
LmxM.02.0540	625.676	-0.139687	0.136755	-1.02143	0.307049	0.494584	hypothetical protein, conserved	NA	NA
LmxM.02.0550	2337.68	-0.329562	0.19459	-1.69363	0.0903364	0.217348	hypothetical protein, unknown function	NA	NA
LmxM.02.0560	546.184	-0.0212971	0.14166	-0.150339	0.880497	0.934986	hypothetical protein, unknown function	NA	NA
LmxM.02.0570	812.719	0.0436002	0.136885	0.318517	0.750093	0.855528	protein kinase, putative	GO:0004672, GO:0044145, GO:0004674, GO:0006468, GO:0004713, GO:0005524, GO:0052106	protein serine/threonine kinase activity, modulation of development of symbiont involved in interaction with host, quorum sensing involved in interaction with host, protein phosphorylation, ATP binding, protein tyrosine kinase activity, protein kinase activity
LmxM.02.0580	1450.1	-0.160759	0.150132	-1.07079	0.284266	0.471253	hypothetical protein, conserved	NA	NA
LmxM.02.0590	381.52	0.105755	0.140934	0.750387	0.453022	0.635151	hypothetical protein, conserved	GO:0005515	protein binding
LmxM.02.0600	114.037	0.0469317	0.160936	0.291616	0.77058	0.868011	ARP2/3 complex subunit, putative	GO:0005856, GO:0030041	cytoskeleton, actin filament polymerization
LmxM.02.0610	404.102	-0.117018	0.184572	-0.633998	0.526082	0.69877	hypothetical protein, conserved	NA	NA
LmxM.02.0620	401.082	0.157998	0.155994	1.01285	0.311132	0.498426	hypothetical protein, conserved	GO:0005515	protein binding
LmxM.02.0630	237.928	0.0396248	0.156104	0.253836	0.799622	0.887053	gamma-glutamyl phosphate reductase-like protein	GO:0004350, GO:0055114, GO:0006561, GO:0016491, GO:0008152, GO:0050661	metabolic process, oxidation-reduction process, NADP binding, oxidoreductase activity, glutamate-5-semialdehyde dehydrogenase activity, proline biosynthetic process
LmxM.02.0640	458.117	0.157875	0.15146	1.04235	0.297247	0.485578	hypothetical protein, unknown function	NA	NA
LmxM.02.0650	276.031	0.039471	0.182186	0.216652	0.828479	0.903568	hypothetical protein, conserved	NA	NA
LmxM.02.0660	405.972	-0.214895	0.171182	-1.25536	0.209349	0.38507	hypothetical protein, conserved	NA	NA
LmxM.02.0670	703.664	-0.209553	0.206041	-1.01705	0.309131	0.496462	mitochondrial carrier protein, putative	GO:0006810, GO:0016020	membrane, transport
LmxM.02.0680	340.105	-0.0279923	0.178889	-0.156479	0.875656	0.932399	hypothetical protein, conserved	NA	NA
LmxM.02.0690	527.077	0.110212	0.130636	0.843656	0.398862	0.585596	hypothetical protein, conserved	NA	NA
LmxM.02.0700	806.678	-0.0241505	0.122324	-0.19743	0.843491	0.914159	hypothetical protein, conserved	NA	NA
LmxM.02.0710	1248.88	0.0676731	0.112914	0.599331	0.548952	0.71752	ATP-dependent Clp protease subunit, heat shock protein 78 (HSP78), putative,serine peptidase, putative	GO:0005524, GO:0017111, GO:0000166	nucleotide binding, nucleoside-triphosphatase activity, ATP binding
LmxM.02.0720	4.49072	-0.135011	0.210194	-0.642316	0.520668	0.69414	hypothetical protein, unknown function	NA	NA
LmxM.02.0730	161.847	0.274332	0.134883	2.03386	0.041966	0.125112	dehydrogenase/oxidoreductase-like protein	GO:0008152, GO:0016491	oxidoreductase activity, metabolic process
LmxM.02.0740	3079.1	-0.296643	0.108908	-2.7238	0.00645355	0.0302371	peptidyl dipeptidase, putative,metallo-peptidase, Clan MA(E), Family M3	GO:0004222, GO:0006508	proteolysis, metalloendopeptidase activity
LmxM.03.0010	375.192	-0.729647	0.143901	-5.07047	3.96837e-07	7.43306e-06	hypothetical protein	GO:0005515, GO:0008270	zinc ion binding, protein binding
LmxM.03.0020	755.137	-0.653527	0.127045	-5.14407	2.6885e-07	5.26196e-06	hypothetical protein, conserved	NA	NA
LmxM.03.0030	894.506	-0.751573	0.0915079	-8.2132	2.15372e-16	2.20131e-14	D-3-phosphoglycerate dehydrogenase-like protein	GO:0008152, GO:0048037, GO:0055114, GO:0051287	oxidation-reduction process, cofactor binding, metabolic process, NAD binding
LmxM.03.0040	673.893	-0.44471	0.0852764	-5.21493	1.83884e-07	3.67724e-06	pyruvateaminotransferas e-like protein	GO:0008152	metabolic process
LmxM.03.0060	262.973	-0.416673	0.134895	-3.08886	0.00200924	0.0117392	hypothetical protein, conserved	GO:0016740	transferase activity
LmxM.03.0070	628.95	-0.438108	0.0948211	-4.62036	3.83075e-06	5.51432e-05	hypothetical protein, conserved	NA	NA
LmxM.03.0080	1065.01	-0.560464	0.0778824	-7.19629	6.18726e-13	3.58212e-11	glycerol-3-phosphate acyl transferase	GO:0008152, GO:0008654, GO:0043772	phospholipid biosynthetic process, metabolic process, acyl-phosphate glycerol-3-phosphate acyltransferase activity
LmxM.03.0090	354.811	-0.339189	0.115589	-2.93443	0.00334163	0.0177002	DNA primase large subunit, putative (pril)	GO:0006269, GO:0005658, GO:0016779, GO:0003896, GO:0000084	DNA replication, synthesis of RNA primer, alpha DNA polymerase:primase complex, DNA primase activity, nucleotidyltransferase activity, S phase of mitotic cell cycle
LmxM.03.0100	706.166	-0.128025	0.101645	-1.25953	0.207838	0.383188	cytochrome c oxidase assembly protein, putative	GO:0005507	copper ion binding
LmxM.03.0110	390.892	-0.465412	0.109779	-4.23954	2.23975e-05	0.000263767	hypothetical protein, conserved	GO:0005515	protein binding
LmxM.03.0120	613.189	-0.388759	0.109869	-3.53838	0.000402587	0.00309424	hypothetical protein, conserved	GO:0005515	protein binding
LmxM.03.0130	321.74	-0.281141	0.102517	-2.74239	0.0060994	0.0288627	acetyltransferase, putative	GO:0008152, GO:0008080	N-acetyltransferase activity, metabolic process
LmxM.03.0140	351.893	-0.333943	0.116877	-2.85721	0.00427387	0.0216544	hypothetical protein, conserved	NA	NA
LmxM.03.0150	675.799	-0.37639	0.0991842	-3.79486	0.000147729	0.00133959	hypothetical protein, conserved	NA	NA
LmxM.03.0160	1181.63	-0.496176	0.0701744	-7.07061	1.54253e-12	8.40171e-11	ABC transporter protein, putative	GO:0005524, GO:0016887, GO:0017111, GO:0000166	nucleotide binding, nucleoside-triphosphatase activity, ATP binding, ATPase activity
LmxM.03.0170	385.389	-0.359847	0.090325	-3.98391	6.77905e-05	0.000680288	hypothetical protein	NA	NA
LmxM.03.0180	187.295	-0.056805	0.141515	-0.401408	0.68812	0.813966	hypothetical protein, conserved	NA	NA
LmxM.03.0190	543.991	-0.341397	0.105805	-3.22666	0.00125245	0.00796394	U2 splicing auxiliary factor, putative	GO:0008270, GO:0003676, GO:0003723, GO:0005634	zinc ion binding, RNA binding, nucleus, nucleic acid binding
LmxM.03.0200	1763.14	-0.77574	0.103044	-7.52823	5.14317e-14	3.6085e-12	delta-1-pyrroline-5-carboxylate dehydrogenase, putative	GO:0005759, GO:0055114, GO:0003842, GO:0006561, GO:0016491, GO:0008152	metabolic process, oxidation-reduction process, oxidoreductase activity, mitochondrial matrix, proline biosynthetic process, 1-pyrroline-5-carboxylate dehydrogenase activity
LmxM.03.0210	487.316	-0.481596	0.100311	-4.80105	1.57834e-06	2.50327e-05	protein kinase, putative	GO:0004672, GO:0004713, GO:0005524, GO:0006468, GO:0004674	protein tyrosine kinase activity, protein phosphorylation, protein serine/threonine kinase activity, ATP binding, protein kinase activity
LmxM.03.0220	439.204	-0.467185	0.106622	-4.38169	1.17761e-05	0.000149073	hypothetical protein, conserved	NA	NA
LmxM.03.0230	1559.97	-0.417347	0.0875242	-4.76836	1.85733e-06	2.89038e-05	long chain fatty Acyl CoA synthetase, putative	GO:0008152, GO:0003824	catalytic activity, metabolic process
LmxM.03.0240	208.962	-0.41069	0.120014	-3.42203	0.000621559	0.00448027	hypothetical protein, conserved	NA	NA
LmxM.03.0250	4326.05	-0.74615	0.102167	-7.30325	2.80891e-13	1.76174e-11	ribosomal protein L38, putative	GO:0005622, GO:0005840, GO:0006412, GO:0003735	ribosome, intracellular, translation, structural constituent of ribosome
LmxM.03.0260	178.234	-0.294892	0.125583	-2.34819	0.0188649	0.0693322	hypothetical protein, conserved	NA	NA
LmxM.03.0270	610.068	-0.2245	0.0926383	-2.42341	0.0153757	0.059791	hypothetical protein	GO:0006869, GO:0042157, GO:0005576, GO:0008270, GO:0008289, GO:0046872	zinc ion binding, lipid binding, lipid transport, extracellular region, metal ion binding, lipoprotein metabolic process
LmxM.03.0280	371.779	-0.211055	0.112067	-1.8833	0.0596597	0.162101	hypothetical protein	NA	NA
LmxM.03.0290	210.631	-0.503808	0.1109	-4.54292	5.54798e-06	7.65529e-05	unspecified product	NA	NA
LmxM.03.0310	642.81	-0.269434	0.0880004	-3.06173	0.00220058	0.012643	unspecified product	NA	NA
LmxM.03.0320	1180.4	-0.37578	0.0828792	-4.53406	5.78596e-06	7.91768e-05	hypothetical protein, conserved	NA	NA
LmxM.03.0330	364.179	-0.134104	0.0899092	-1.49155	0.135817	0.287946	hypothetical protein, conserved	NA	NA
LmxM.03.0340	314.97	0.00124975	0.103416	0.0120847	0.990358	0.997258	hypothetical protein, conserved	NA	NA
LmxM.03.0350	811.178	-0.305728	0.0747052	-4.09246	4.26814e-05	0.000457549	unspecified product	GO:0004672, GO:0004713, GO:0005524, GO:0006468, GO:0004674	protein tyrosine kinase activity, protein phosphorylation, protein serine/threonine kinase activity, ATP binding, protein kinase activity
LmxM.03.0360	1283.34	-0.372892	0.119595	-3.11795	0.00182115	0.0108236	unspecified product	NA	NA
LmxM.03.0370	548.333	-0.0880875	0.124099	-0.709815	0.477819	0.657994	hypothetical protein, conserved	GO:0016020	membrane
LmxM.03.0380	1342.82	-0.44013	0.131577	-3.34504	0.000822715	0.00566176	unspecified product	GO:0016020	membrane
LmxM.03.0390	95.2195	-0.824345	0.156414	-5.27029	1.36207e-07	2.84044e-06	unspecified product	NA	NA
LmxM.03.0390	153.58	-0.655399	0.150009	-4.36906	1.24782e-05	0.000157002	unspecified product	NA	NA
LmxM.03.0400	1683.36	-0.33144	0.120695	-2.7461	0.00603084	0.0286292	unspecified product	GO:0016020	membrane
LmxM.03.0410	1989.81	-0.730163	0.0782775	-9.32789	1.08003e-20	2.41665e-18	unspecified product	GO:0016021, GO:0055085	integral to membrane, transmembrane transport
LmxM.03.0420	842.492	-0.109607	0.0765875	-1.43113	0.152394	0.310908	hypothetical protein, conserved	NA	NA
LmxM.03.0430	1374.85	-0.489299	0.128394	-3.81092	0.000138449	0.00126794	60S acidic ribosomal protein P2, putative	GO:0006414, GO:0005622, GO:0005840, GO:0003735	ribosome, intracellular, translational elongation, structural constituent of ribosome
LmxM.03.0440	1951.93	-0.181036	0.130043	-1.39212	0.163886	0.326863	60S acidic ribosomal protein P2, putative	GO:0006414, GO:0005622, GO:0005840, GO:0003735	ribosome, intracellular, translational elongation, structural constituent of ribosome
LmxM.03.0450	822.693	-0.169855	0.073504	-2.31083	0.0208421	0.0745685	TLD domain protein, conserved	NA	NA
LmxM.03.0460	928.987	-0.205206	0.125941	-1.62939	0.103231	0.239063	hypothetical protein	NA	NA
LmxM.03.0470	699.742	-0.114846	0.111142	-1.03333	0.301452	0.489738	hypothetical protein, conserved	NA	NA
LmxM.03.0480	725.348	-0.0659595	0.090716	-0.727099	0.467165	0.648284	hypothetical protein, conserved	GO:0005515, GO:0008270	zinc ion binding, protein binding
LmxM.03.0490	698.115	-0.0568236	0.0815447	-0.69684	0.485903	0.665144	hypothetical protein, conserved	NA	NA
LmxM.03.0500	185.093	0.0100554	0.164921	0.060971	0.951382	0.977571	phosphate-Repressible Phosphate Permease-like protein	GO:0006817, GO:0016020, GO:0005315	phosphate ion transport, membrane, inorganic phosphate transmembrane transporter activity
LmxM.03.0510	1089.66	-0.21471	0.0940287	-2.28345	0.0224039	0.0786606	hypothetical protein, conserved	NA	NA
LmxM.03.0520	783.404	-0.189166	0.0970904	-1.94835	0.0513733	0.145323	hypothetical protein, conserved	GO:0003676	nucleic acid binding
LmxM.03.0530	965.962	-0.237266	0.0777858	-3.05025	0.00228649	0.0130281	hypothetical protein, conserved	GO:0009451, GO:0003723, GO:0001522, GO:0009982	RNA binding, RNA modification, pseudouridine synthase activity, pseudouridine synthesis
LmxM.03.0540	916.76	-0.44137	0.0929229	-4.74985	2.0357e-06	3.13264e-05	26S protease regulatory subunit, putative,serine peptidase, Clan SJ, family S16, putative	GO:0016787, GO:0005634, GO:0030163, GO:0005737, GO:0005524, GO:0017111, GO:0000166	hydrolase activity, protein catabolic process, nucleoside-triphosphatase activity, nucleotide binding, ATP binding, nucleus, cytoplasm
LmxM.03.0550	750.997	-0.0154302	0.0960524	-0.160644	0.872374	0.93048	hypothetical protein, conserved	NA	NA
LmxM.03.0560	484.962	0.0319521	0.0917634	0.348201	0.727689	0.841658	hypothetical protein	NA	NA
LmxM.03.0570	472.823	-0.0698991	0.105497	-0.662571	0.507605	0.683661	quinone oxidoreductase, putative	GO:0008152, GO:0016491, GO:0055114, GO:0008270	oxidation-reduction process, oxidoreductase activity, metabolic process, zinc ion binding
LmxM.03.0580	425.955	-0.139028	0.120869	-1.15024	0.250047	0.433264	hypothetical protein, conserved	NA	NA
LmxM.03.0590	815.577	-0.066389	0.0981184	-0.676621	0.498646	0.676104	DNA repair helicase, putative	GO:0003676, GO:0003677, GO:0006139, GO:0004003, GO:0008026, GO:0005524	DNA binding, nucleobase-containing compound metabolic process, ATP binding, ATP-dependent helicase activity, ATP-dependent DNA helicase activity, nucleic acid binding
LmxM.03.0600	540.845	-0.108353	0.143578	-0.754668	0.450448	0.632733	arginine N-methyltransferase, putative	NA	NA
LmxM.03.0610	557.465	-0.15303	0.0874221	-1.75047	0.0800378	0.199288	kinase-like protein	NA	NA
LmxM.03.0620	227.351	-0.0851132	0.115724	-0.735487	0.462043	0.643657	mitochondrial protein 99, putative (MP99)	NA	NA
LmxM.03.0630	444.428	-0.0658178	0.0903076	-0.728818	0.466113	0.647258	hypothetical protein, conserved	NA	NA
LmxM.03.0640	576.956	-0.298713	0.0825919	-3.61674	0.000298339	0.00242403	hypothetical protein, conserved	NA	NA
LmxM.03.0650	823.921	-0.21973	0.0795575	-2.7619	0.00574654	0.0276442	hypothetical protein	NA	NA
LmxM.03.0660	1024.7	-0.25901	0.0775898	-3.3382	0.00084324	0.00576957	hypothetical protein, conserved	NA	NA
LmxM.03.0670	124.727	-0.391055	0.177449	-2.20376	0.0275411	0.0914612	hypothetical protein, conserved	NA	NA
LmxM.23.1140	699.508	-5.37039	0.16635	-32.2837	1.1862e-228	9.82055e-225	hypothetical protein, conserved	NA	NA
LmxM.03.0690	1820.56	-0.390852	0.144718	-2.70078	0.00691764	0.031941	hypothetical protein, conserved	GO:0008026, GO:0003676, GO:0005524, GO:0004386	ATP binding, helicase activity, ATP-dependent helicase activity, nucleic acid binding
LmxM.03.0700	1323.75	-0.201601	0.0903838	-2.2305	0.0257145	0.0868586	hypothetical protein, conserved	NA	NA
LmxM.03.0710	260.518	-0.228442	0.115477	-1.97825	0.0479007	0.138322	hypothetical protein, conserved	NA	NA
LmxM.03.0720	361.6	-0.0252797	0.107239	-0.235731	0.813641	0.896001	hypothetical protein, conserved	NA	NA
LmxM.03.0730	486.541	0.0283442	0.113392	0.249966	0.802613	0.888585	hypothetical protein, conserved	NA	NA
LmxM.03.0740	202.037	-0.357135	0.14726	-2.4252	0.0153001	0.0596091	cytochrome c oxidase copper chaperone, putative	GO:0005507, GO:0005758, GO:0016531, GO:0006825	copper ion transport, copper ion binding, copper chaperone activity, mitochondrial intermembrane space
LmxM.03.0750	695.607	-0.405191	0.110463	-3.66812	0.000244337	0.00203288	hypothetical protein, conserved	GO:0016888	endodeoxyribonuclease activity, producing 5'-phosphomonoesters
LmxM.03.0760	227.021	-0.1448	0.115416	-1.2546	0.209625	0.385467	hypothetical protein, conserved	NA	NA
LmxM.03.0770	350.838	-0.132892	0.103986	-1.27798	0.201258	0.374767	unspecified product	GO:0005515	protein binding
LmxM.03.0780	1622.82	-0.414787	0.0670924	-6.18233	6.31642e-10	2.11715e-08	serine/threonine-protein kinase, putative,protein kinase, putative	GO:0004672, GO:0004713, GO:0005524, GO:0006468, GO:0004674	protein tyrosine kinase activity, protein phosphorylation, protein serine/threonine kinase activity, ATP binding, protein kinase activity
LmxM.03.0790	195.866	-0.0758677	0.108625	-0.698438	0.484903	0.664141	hypothetical protein, conserved	NA	NA
LmxM.03.0800	1070.75	-0.168261	0.0821922	-2.04717	0.0406414	0.121907	unspecified product	GO:0005515, GO:0006000, GO:0003873, GO:0005524, GO:0006003	fructose metabolic process, protein binding, ATP binding, fructose 2,6-bisphosphate metabolic process, 6-phosphofructo-2-kinase activity
LmxM.03.0810	448.534	-0.212852	0.130656	-1.6291	0.103291	0.239069	hypothetical protein	NA	NA
LmxM.03.0820	857.071	-0.286457	0.0994482	-2.88046	0.00397091	0.020432	hypothetical protein, conserved	NA	NA
LmxM.03.0821	351.532	-0.26022	0.108878	-2.39002	0.0168474	0.0642172	aminoalcohol phosphotransferase, putative	GO:0016780, GO:0008654, GO:0016020	membrane, phospholipid biosynthetic process, phosphotransferase activity, for other substituted phosphate groups
LmxM.03.0830	114.855	-0.506894	0.140153	-3.61672	0.000298356	0.00242403	hypothetical protein, conserved	NA	NA
LmxM.03.0840	675.151	-0.463272	0.0943653	-4.90935	9.1377e-07	1.54706e-05	hypothetical protein, conserved	NA	NA
LmxM.03.0850	1296.4	-0.222746	0.0810623	-2.74784	0.00599894	0.0285596	hypothetical protein, conserved	NA	NA
LmxM.03.0860	418.542	-0.311223	0.113906	-2.73228	0.00628969	0.0296202	hypothetical protein, conserved	NA	NA
LmxM.03.0870	408.747	-0.299674	0.12447	-2.4076	0.0160577	0.0618335	hypothetical protein, conserved	GO:0005515	protein binding
LmxM.03.0880	528.459	-0.357531	0.109017	-3.2796	0.00103954	0.00681425	hypothetical protein, conserved	NA	NA
LmxM.03.0890	568	-0.399811	0.0888765	-4.4985	6.84332e-06	9.25749e-05	hypothetical protein, conserved	GO:0005515	protein binding
LmxM.03.0900	409.251	-0.582324	0.0947115	-6.1484	7.82707e-10	2.57251e-08	peter pan protein, putative	NA	NA
LmxM.03.0910	428.91	-0.374118	0.101955	-3.66943	0.000243093	0.00202472	inorganic pyrophosphatase, putative	GO:0004427, GO:0006796, GO:0005737, GO:0000287	magnesium ion binding, phosphate-containing compound metabolic process, inorganic diphosphatase activity, cytoplasm
LmxM.03.0920	624.356	-0.331436	0.0859628	-3.85558	0.000115458	0.00108008	hypothetical protein, conserved	GO:0016192	vesicle-mediated transport
LmxM.03.0930	530.397	-0.266814	0.0844606	-3.15903	0.00158295	0.00960795	hypothetical protein	GO:0016810	hydrolase activity, acting on carbon-nitrogen (but not peptide) bonds
LmxM.03.0940	290.047	-0.221967	0.103645	-2.14162	0.0322243	0.102413	hypothetical protein, conserved	NA	NA
LmxM.03.0950	717.206	-0.452368	0.0977348	-4.62852	3.68289e-06	5.33053e-05	hypothetical protein, conserved	GO:0005507, GO:0055114, GO:0016491	oxidation-reduction process, oxidoreductase activity, copper ion binding
LmxM.03.0960	1398.56	-0.703874	0.104759	-6.71899	1.82993e-11	8.31583e-10	hypothetical protein, conserved	NA	NA
LmxM.03.0970	1220.14	-0.586292	0.0967071	-6.06256	1.33973e-09	4.24088e-08	hypothetical protein, conserved	NA	NA
LmxM.03.0980	3675.88	-0.757408	0.0820441	-9.23172	2.66324e-20	5.51225e-18	elongation initiation factor 2 alpha subunit, putative	GO:0005850, GO:0003723, GO:0006412, GO:0003743	RNA binding, translation initiation factor activity, translation, eukaryotic translation initiation factor 2 complex
LmxM.04.0010	2179.17	-0.714189	0.102407	-6.97405	3.07941e-12	1.58351e-10	calcium-translocating P-type ATPase,organelle-type calcium ATPase	GO:0003824, GO:0006812, GO:0006754, GO:0005524, GO:0016020, GO:0005388, GO:0008152, GO:0016021, GO:0006816, GO:0046872, GO:0000166	cation transport, calcium-transporting ATPase activity, ATP biosynthetic process, metabolic process, membrane, nucleotide binding, ATP binding, calcium ion transport, metal ion binding, catalytic activity, integral to membrane
LmxM.04.0020	170.19	-0.512893	0.160583	-3.19395	0.0014034	0.00873593	pteridine transporter (truncated), putative	NA	NA
LmxM.04.0030	729.371	-0.466625	0.081747	-5.70816	1.14206e-08	2.97402e-07	cAMP-specific phosphodiesterase, putative	GO:0007165	signal transduction
LmxM.04.0035	0.599137	0.0290806	0.103687	0.280464	0.779122	0.872671	hypothetical protein	NA	NA
LmxM.04.0040	1264.12	-0.785009	0.124285	-6.31619	2.68093e-10	9.52594e-09	hypothetical protein	NA	NA
LmxM.04.0045	309.222	-0.501158	0.0965744	-5.18934	2.11039e-07	4.1899e-06	hypothetical protein, conserved	NA	NA
LmxM.04.0050	1769.22	-0.377962	0.0862322	-4.38307	1.17019e-05	0.000148361	hypothetical protein, conserved	NA	NA
LmxM.04.0060	325.781	-0.539146	0.100019	-5.39043	7.02896e-08	1.57132e-06	DNA topoisomerase type IB small subunit	GO:0003677	DNA binding
LmxM.04.0070	455.892	-0.35522	0.0904843	-3.92576	8.64559e-05	0.000839119	hypothetical protein, conserved	NA	NA
LmxM.04.0080	225.55	-0.264611	0.107648	-2.45812	0.0139668	0.0555919	hypothetical protein, conserved	NA	NA
LmxM.04.0090	928.37	-0.551284	0.113147	-4.87229	1.10311e-06	1.83755e-05	hypothetical protein, conserved	NA	NA
LmxM.04.0100	1284.03	-0.419646	0.0966406	-4.34234	1.40974e-05	0.000174981	hypothetical protein, conserved	NA	NA
LmxM.04.0110	373.15	-0.228018	0.101156	-2.25411	0.0241891	0.0834771	hypothetical protein, conserved	NA	NA
LmxM.04.0120	245.489	-0.561154	0.136157	-4.12136	3.76641e-05	0.000412462	exosome complex exonuclease RRP40, putative	NA	NA
LmxM.04.0123	293.632	-0.46484	0.104888	-4.43177	9.34633e-06	0.000121856	hypothetical protein, conserved	NA	NA
LmxM.04.0127	345.757	-0.355973	0.0883198	-4.0305	5.56592e-05	0.000575284	hypothetical protein, conserved	NA	NA
LmxM.04.0130	1602.43	-0.304613	0.237229	-1.28405	0.199125	0.372303	unspecified product	NA	NA
LmxM.04.0180	462.023	-0.000660574	0.234527	-0.00281663	0.997753	1	surface antigen-like protein	GO:0005515	protein binding
LmxM.04.0190	945.086	-0.0695005	0.23052	-0.301495	0.763037	0.863948	surface antigen-like protein	GO:0005515	protein binding
LmxM.04.0200	512.181	-0.287733	0.227997	-1.262	0.206948	0.382366	surface antigen-like protein	NA	NA
LmxM.04.0210	357.653	-0.122955	0.210459	-0.584224	0.559069	0.725135	surface antigen-like protein	GO:0005515	protein binding
LmxM.04.0220	981.102	-0.496351	0.130403	-3.80629	0.000141065	0.00128762	hypothetical protein	NA	NA
LmxM.04.0230	441.358	-0.243289	0.144101	-1.68832	0.0913493	0.219085	hypothetical protein, conserved	NA	NA
LmxM.04.0240	855.389	-0.698326	0.0880359	-7.93229	2.1515e-15	1.85544e-13	hypothetical protein, conserved	NA	NA
LmxM.04.0250	727.409	-0.347723	0.0871265	-3.99101	6.57921e-05	0.000662643	RNA pseudouridylate synthase-like protein	GO:0009451, GO:0003723, GO:0001522, GO:0009982	RNA binding, RNA modification, pseudouridine synthase activity, pseudouridine synthesis
LmxM.04.0260	245.734	-0.489791	0.110159	-4.44621	8.73978e-06	0.000115218	hypothetical protein, conserved	NA	NA
LmxM.04.0270	707.711	-0.227367	0.0895116	-2.54009	0.0110825	0.046504	hypothetical protein, conserved	GO:0006412, GO:0003735, GO:0005761	mitochondrial ribosome, translation, structural constituent of ribosome
LmxM.04.0280	1720.1	-0.356872	0.0864411	-4.1285	3.65134e-05	0.000403597	adenosine monophosphate deaminase, putative,AMP deaminase, putative	GO:0019239, GO:0009168	purine ribonucleoside monophosphate biosynthetic process, deaminase activity
LmxM.04.0290	771.94	-0.561238	0.099234	-5.65571	1.55206e-08	3.94157e-07	hypothetical protein, conserved	GO:0008152, GO:0016491, GO:0055114, GO:0008270	oxidation-reduction process, oxidoreductase activity, metabolic process, zinc ion binding
LmxM.04.0300	373.057	-0.244962	0.0960607	-2.55007	0.01077	0.0455389	hypothetical protein, conserved	NA	NA
LmxM.28.1580	79.3941	-3.75912	0.180697	-20.8034	4.03097e-96	1.66862e-92	phosphonopyruvate decarboxylase-like protein	GO:0030976, GO:0003824	catalytic activity, thiamine pyrophosphate binding
LmxM.04.0320	90.2466	-0.945877	0.162971	-5.80396	6.47683e-09	1.79385e-07	unspecified product	GO:0004553, GO:0005975	carbohydrate metabolic process, hydrolase activity, hydrolyzing O-glycosyl compounds
LmxM.04.0330	490.04	-0.180725	0.0985518	-1.83381	0.066682	0.175313	mitochondrial exoribonuclease DSS-1, putative	GO:0004540, GO:0003723	ribonuclease activity, RNA binding
LmxM.04.0340	308.349	-0.120421	0.0994399	-1.21099	0.225898	0.404544	ADP-ribosylation factor, putative	GO:0006886, GO:0005622, GO:0007264, GO:0005525	GTP binding, intracellular, intracellular protein transport, small GTPase mediated signal transduction
LmxM.04.0350	2014.83	-0.0247564	0.0690373	-0.358594	0.719899	0.836262	unspecified product	NA	NA
LmxM.04.0370	176.216	-0.199517	0.116302	-1.7155	0.0862528	0.210273	hypothetical protein, conserved	NA	NA
LmxM.04.0380	139.505	-0.239559	0.146645	-1.6336	0.102344	0.237473	hypothetical protein, conserved	NA	NA
LmxM.04.0390	143.122	-0.494553	0.158553	-3.11917	0.00181364	0.0107867	hypothetical protein	NA	NA
LmxM.04.0400	155.356	-0.555726	0.233667	-2.37828	0.0173934	0.0655329	anaphase promoting complex, subunit 10-like protein	GO:0030071, GO:0005680	anaphase-promoting complex, regulation of mitotic metaphase/anaphase transition
LmxM.04.0410	413.658	-0.474048	0.115622	-4.09999	4.13174e-05	0.00044598	hypothetical protein, conserved	NA	NA
LmxM.04.0420	774.664	-0.291302	0.0880009	-3.31022	0.000932231	0.00624429	hypothetical protein, conserved	GO:0005515	protein binding
LmxM.04.0430	2073.78	-0.328574	0.0855216	-3.842	0.000122034	0.00113775	hypothetical protein, conserved	GO:0030246	carbohydrate binding
LmxM.04.0440	662.216	-0.331396	0.0811853	-4.08197	4.46557e-05	0.000476455	serine/threonine protein kinase-like protein	GO:0004672, GO:0005524, GO:0006468, GO:0004713	protein tyrosine kinase activity, protein phosphorylation, ATP binding, protein kinase activity
LmxM.04.0450	1245.06	-0.247538	0.109063	-2.26967	0.0232273	0.0808659	calpain-like cysteine peptidase, putative,cysteine peptidase, Clan CA, family C2, putative	GO:0005622, GO:0006508, GO:0004198	intracellular, proteolysis, calcium-dependent cysteine-type endopeptidase activity
LmxM.04.0460	652.477	-0.269412	0.0851259	-3.16487	0.00155152	0.00943102	adenylosuccinate lyase, putative (ADSL)	GO:0009152, GO:0003824, GO:0006188	purine ribonucleotide biosynthetic process, catalytic activity, IMP biosynthetic process
LmxM.04.0465	326.373	-0.176335	0.100832	-1.74879	0.0803266	0.199827	unspecified product	NA	NA
LmxM.04.0470	3382.37	-0.787953	0.105803	-7.44738	9.52115e-14	6.46111e-12	60S ribosomal protein L11 (L5, L16)	GO:0005622, GO:0005840, GO:0006412, GO:0003735	ribosome, intracellular, translation, structural constituent of ribosome
LmxM.04.0480	151.23	-0.382743	0.123728	-3.09343	0.00197858	0.0115846	ADP-ribosylation factor, putative	GO:0006886, GO:0005622, GO:0007264, GO:0015031, GO:0005525	GTP binding, protein transport, intracellular protein transport, intracellular, small GTPase mediated signal transduction
LmxM.04.0490	277.743	-0.314896	0.116641	-2.6997	0.00694013	0.0319919	hypothetical protein, conserved	NA	NA
LmxM.04.0500	1420.36	-0.326128	0.0883081	-3.69307	0.000221562	0.00188521	unspecified product	GO:0016779	nucleotidyltransferase activity
LmxM.04.0510	2035.1	0.102548	0.113386	0.904414	0.365776	0.555135	unspecified product	NA	NA
LmxM.04.0520	746.473	-0.351523	0.0940815	-3.73637	0.000186696	0.00163562	huntingtin interacting protein (HIP), putative	GO:0005515, GO:0008270	zinc ion binding, protein binding
LmxM.04.0530	215.072	0.0488232	0.114587	0.426078	0.670051	0.801409	unspecified product	NA	NA
LmxM.04.0540	300.877	-0.188269	0.108194	-1.7401	0.0818419	0.202501	hypothetical protein, conserved	GO:0005515, GO:0008270	zinc ion binding, protein binding
LmxM.04.0550	1012.7	-0.418247	0.0813916	-5.1387	2.76652e-07	5.38919e-06	hypothetical protein, conserved	GO:0005515, GO:0042802	identical protein binding, protein binding
LmxM.04.0560	251.654	-0.221484	0.0999379	-2.21622	0.0266764	0.0892875	tyrosine phosphatase, putative	NA	NA
LmxM.04.0570	674.967	-0.370851	0.0854264	-4.34118	1.41722e-05	0.000175646	hypothetical protein, conserved	NA	NA
LmxM.04.0580	1101.26	-0.694462	0.126556	-5.48737	4.07952e-08	9.6498e-07	spermidine synthase, putative	GO:0003824	catalytic activity
LmxM.04.0590	276.354	-0.392012	0.115881	-3.38287	0.000717323	0.00502855	hypothetical protein	NA	NA
LmxM.04.0600	1147.17	-0.189877	0.0814553	-2.33106	0.0197505	0.0717602	hypothetical protein	GO:0005515	protein binding
LmxM.04.0610	151.456	-0.235192	0.14259	-1.64942	0.0990607	0.231739	hypothetical protein, conserved	NA	NA
LmxM.04.0620	730.273	-0.36469	0.110801	-3.29139	0.000996933	0.0066132	hypothetical protein	NA	NA
LmxM.04.0625	1200.44	-0.44422	0.100803	-4.40681	1.04906e-05	0.000134445	hypothetical protein	NA	NA
LmxM.04.0630	1705.73	-0.732155	0.113742	-6.43696	1.21889e-10	4.62899e-09	hypothetical protein, conserved	NA	NA
LmxM.04.0640	247.184	-0.142399	0.133862	-1.06377	0.287431	0.475123	hypothetical protein	GO:0005515, GO:0008270	zinc ion binding, protein binding
LmxM.04.0650	926.592	-0.022261	0.0905986	-0.24571	0.805907	0.88997	serine-threonine protein kinase-like protein	GO:0005515, GO:0004672, GO:0005524, GO:0006468, GO:0004674	protein phosphorylation, protein serine/threonine kinase activity, ATP binding, protein binding, protein kinase activity
LmxM.04.0660	143.833	-0.0781772	0.182052	-0.429422	0.667616	0.800328	unspecified product	NA	NA
LmxM.04.0670	1037.76	-0.359264	0.0914539	-3.92836	8.5527e-05	0.000833033	hypothetical protein, conserved	NA	NA
LmxM.04.0680	504.94	-0.449337	0.100252	-4.48208	7.39174e-06	9.9023e-05	ubiquitin-conjugating enzyme E2, putative	GO:0051246, GO:0019787, GO:0016881, GO:0043687	acid-amino acid ligase activity, post-translational protein modification, regulation of protein metabolic process, small conjugating protein ligase activity
LmxM.04.0690	971.753	-0.153583	0.0923397	-1.66324	0.0962652	0.226921	hypothetical protein	NA	NA
LmxM.04.0700	305.155	-0.107082	0.106538	-1.0051	0.314847	0.502723	hypothetical protein, conserved	NA	NA
LmxM.04.0710	576.483	-0.123802	0.11385	-1.08741	0.276854	0.463888	hypothetical protein, conserved	GO:0005515, GO:0050708, GO:0009405, GO:0005737	cytoplasm, regulation of protein secretion, protein binding, pathogenesis
LmxM.04.0720	427.645	-0.0109681	0.128647	-0.0852573	0.932057	0.967158	hypothetical protein	NA	NA
LmxM.04.0730	423.184	0.0502562	0.0937684	0.535961	0.591986	0.749167	unspecified product	NA	NA
LmxM.04.0740	444.042	-0.0610279	0.0868678	-0.702538	0.482344	0.662023	hypothetical protein, conserved	NA	NA
LmxM.04.0750	2390.44	-0.750817	0.10623	-7.06783	1.57377e-12	8.40594e-11	60S ribosomal protein L10, putative	GO:0005622, GO:0005840, GO:0006412, GO:0003735	ribosome, intracellular, translation, structural constituent of ribosome
LmxM.04.0760	2867.19	-0.387028	0.103973	-3.7224	0.000197335	0.00170893	unspecified product	NA	NA
LmxM.04.0770	668.775	-0.133267	0.12421	-1.07292	0.283308	0.47081	unspecified product	NA	NA
LmxM.04.0780	669.792	-0.211332	0.0876738	-2.41044	0.0159334	0.0614495	heat shock protein, putative	NA	NA
LmxM.04.0790	746.62	-0.170869	0.110957	-1.53995	0.123573	0.269155	hypothetical protein, conserved	NA	NA
LmxM.04.0800	505.045	-0.0992403	0.110291	-0.899802	0.368226	0.557516	unspecified product	NA	NA
LmxM.04.0810	1037.41	-0.379512	0.0700971	-5.41409	6.16014e-08	1.39725e-06	hypothetical protein, conserved	GO:0005622, GO:0042254, GO:0008283, GO:0005730	intracellular, ribosome biogenesis, cell proliferation, nucleolus
LmxM.04.0820	362.161	-0.0685405	0.0908899	-0.754105	0.450786	0.632874	unspecified product	GO:0006412, GO:0042586, GO:0005506	iron ion binding, peptide deformylase activity, translation
LmxM.04.0830	916.758	-0.224697	0.0788324	-2.85032	0.00436753	0.022075	hypothetical protein, conserved	NA	NA
LmxM.04.0840	521.988	0.201957	0.0981903	2.05679	0.0397063	0.119494	tyrosine phospatase-like protein	NA	NA
LmxM.04.0850	448.861	-0.0365065	0.106509	-0.342756	0.731782	0.844109	rhomboid-like protein,serine peptidase, Clan S-, family S54, putative	GO:0016021, GO:0004252	integral to membrane, serine-type endopeptidase activity
LmxM.04.0860	237.032	0.0613007	0.129597	0.473012	0.636205	0.779855	unspecified product	GO:0005840, GO:0006412, GO:0003735	ribosome, translation, structural constituent of ribosome
LmxM.04.0870	729.089	0.0199573	0.0751991	0.265393	0.790707	0.880576	hypothetical protein	NA	NA
LmxM.04.0890	970.452	-0.249932	0.0860917	-2.90309	0.00369497	0.0192394	hypothetical protein, conserved	GO:0005515	protein binding
LmxM.04.0910	228.853	-0.333907	0.122305	-2.73013	0.00633091	0.0297805	hypothetical protein, conserved	NA	NA
LmxM.04.0920	740.416	-0.237559	0.0896709	-2.64924	0.00806741	0.0363385	hypothetical protein	NA	NA
LmxM.04.0930	339.26	-0.502437	0.097902	-5.13204	2.86616e-07	5.55713e-06	unspecified product	NA	NA
LmxM.04.0940	486.777	-0.142913	0.109254	-1.30809	0.190844	0.362385	unspecified product	GO:0006457, GO:0031072, GO:0051082	heat shock protein binding, protein folding, unfolded protein binding
LmxM.04.0950	2337.33	-0.47421	0.077545	-6.11528	9.63876e-10	3.12938e-08	unspecified product	GO:0005622, GO:0005840, GO:0006412, GO:0003735	ribosome, intracellular, translation, structural constituent of ribosome
LmxM.04.0960	374.076	-0.325581	0.108515	-3.00034	0.00269679	0.0148252	adenylate kinase, putative	GO:0005524, GO:0006139, GO:0019205	nucleobase-containing compound metabolic process, ATP binding, nucleobase-containing compound kinase activity
LmxM.04.0970	319.712	-0.359095	0.0979025	-3.66789	0.000244564	0.00203288	hypothetical protein, conserved	NA	NA
LmxM.04.0975	215.115	-0.128616	0.106313	-1.20978	0.226363	0.405202	hypothetical protein	NA	NA
LmxM.04.0980	515.681	-0.167283	0.0973528	-1.71832	0.0857386	0.209451	hypothetical protein, conserved	NA	NA
LmxM.04.0990	716.334	-0.429493	0.0928323	-4.62655	3.71803e-06	5.36264e-05	hypothetical protein, conserved	NA	NA
LmxM.04.1000	664.807	-0.377191	0.0901136	-4.18573	2.84253e-05	0.00032415	chloride channel protein, putative	GO:0006821, GO:0005216, GO:0016020, GO:0055085, GO:0005515, GO:0005247	voltage-gated chloride channel activity, ion channel activity, membrane, chloride transport, transmembrane transport, protein binding
LmxM.04.1010	414.303	-0.267072	0.108282	-2.46645	0.013646	0.0547097	hypothetical protein, conserved	NA	NA
LmxM.04.1030	1590.86	-0.977919	0.103237	-9.47254	2.73122e-21	6.65053e-19	unspecified product	NA	NA
LmxM.04.1040	166.299	-0.17664	0.125413	-1.40847	0.158992	0.320412	unspecified product	GO:0008152, GO:0016746	transferase activity, transferring acyl groups, metabolic process
LmxM.04.1040	263.613	-0.128874	0.113831	-1.13215	0.25757	0.441358	unspecified product	GO:0008152, GO:0016746	transferase activity, transferring acyl groups, metabolic process
LmxM.04.1050	807.591	0.0115191	0.15809	0.0728644	0.941914	0.971732	acyltransferase-like protein, copy 2	GO:0008152, GO:0016746	transferase activity, transferring acyl groups, metabolic process
LmxM.04.1060	202.968	-0.193861	0.117808	-1.64557	0.0998527	0.233173	hypothetical protein	NA	NA
LmxM.04.1070	176.242	-0.301914	0.116386	-2.59406	0.00948491	0.041156	hypothetical protein, conserved	NA	NA
LmxM.04.1080	541.358	-0.164599	0.0841815	-1.95529	0.0505493	0.143715	hypothetical protein, conserved	NA	NA
LmxM.04.1090	642.836	-0.278858	0.109258	-2.55229	0.0107016	0.0453189	hypothetical protein, conserved	NA	NA
LmxM.04.1100	180.41	-0.280058	0.118959	-2.35424	0.0185609	0.0685089	unspecified product	NA	NA
LmxM.04.1110	540.44	-0.156605	0.0930942	-1.68222	0.0925268	0.22114	proton motive ATPase, putative	GO:0003824, GO:0016020, GO:0008152, GO:0005524, GO:0006812, GO:0046872, GO:0000166	cation transport, metabolic process, membrane, nucleotide binding, ATP binding, metal ion binding, catalytic activity
LmxM.04.1120	692.673	-0.191665	0.0945809	-2.02646	0.0427174	0.126713	unspecified product	NA	NA
LmxM.04.1130	374.793	-0.422062	0.120978	-3.48876	0.000485263	0.00362056	cytochrome c oxidase assembly factor, putative	GO:0005507, GO:0006878, GO:0005743, GO:0008535, GO:0006825	copper ion transport, mitochondrial inner membrane, copper ion binding, cellular copper ion homeostasis, respiratory chain complex IV assembly
LmxM.04.1140	335.856	-0.349523	0.097227	-3.59491	0.000324503	0.00259349	hypothetical protein	NA	NA
LmxM.04.1150	105.105	-0.490859	0.142185	-3.45224	0.000555949	0.00406959	hypothetical protein, conserved	NA	NA
LmxM.04.1160	846.161	-0.377202	0.0794053	-4.75034	2.03072e-06	3.13079e-05	fructose-1,6-bisphosphatase, cytosolic, putative	GO:0005975, GO:0042578	carbohydrate metabolic process, phosphoric ester hydrolase activity
LmxM.04.1165	167.156	-0.0852684	0.134327	-0.634781	0.525571	0.698451	unspecified product	NA	NA
LmxM.04.1165	274.635	-0.085919	0.140404	-0.611939	0.540578	0.711518	unspecified product	NA	NA
LmxM.04.1170	466.995	-0.387816	0.0955648	-4.05814	4.94644e-05	0.000521013	RNA-binding protein, putative (DRBD3)	GO:0005634, GO:0003730, GO:0003676, GO:0048255, GO:0005524, GO:0030529, GO:0003723, GO:0005829	RNA binding, mRNA 3'-UTR binding, ribonucleoprotein complex, mRNA stabilization, ATP binding, nucleus, cytosol, nucleic acid binding
LmxM.04.1180	1011.62	-0.328506	0.100768	-3.26003	0.00111402	0.00718861	hypothetical protein, conserved	NA	NA
LmxM.04.1190	628.554	-0.32466	0.0819218	-3.96304	7.40007e-05	0.000732837	tRNA nucleotidyltransferase, putative	GO:0003723, GO:0006396, GO:0016779	nucleotidyltransferase activity, RNA binding, RNA processing
LmxM.04.1200	385.229	-0.601644	0.103118	-5.83454	5.39401e-09	1.53461e-07	hypothetical protein, conserved	NA	NA
LmxM.04.1210	538.391	-0.374378	0.134734	-2.77864	0.00545862	0.0265678	casein kinase I, putative	GO:0004672, GO:0004713, GO:0005524, GO:0006468, GO:0004674	protein tyrosine kinase activity, protein phosphorylation, protein serine/threonine kinase activity, ATP binding, protein kinase activity
LmxM.04.1220	1006.99	-0.420468	0.103883	-4.04753	5.17607e-05	0.000540387	hypothetical protein, conserved	NA	NA
LmxM.04.1230	4056.68	-0.70073	0.0878549	-7.97599	1.51167e-15	1.34571e-13	actin	NA	NA
LmxM.05.0010	720.453	-0.171194	0.141646	-1.2086	0.226816	0.405707	hypothetical protein, conserved	NA	NA
LmxM.05.0020	546.478	0.13498	0.143533	0.940409	0.347008	0.537074	hypothetical protein, conserved	NA	NA
LmxM.05.0030	1695.66	-0.0638146	0.148213	-0.43056	0.666789	0.799818	small GTP-binding protein, putative	GO:0006886, GO:0005622, GO:0007264, GO:0005525	GTP binding, intracellular, intracellular protein transport, small GTPase mediated signal transduction
LmxM.05.0040	2539.57	0.0211688	0.12355	0.171337	0.863958	0.926517	paraflagellar rod component par4, putative	NA	NA
LmxM.05.0050	557.868	0.0403276	0.112077	0.359821	0.718981	0.835313	hypothetical protein, conserved	GO:0035556, GO:0009190, GO:0016849	cyclic nucleotide biosynthetic process, phosphorus-oxygen lyase activity, intracellular signal transduction
LmxM.05.0060	1181.91	0.0629839	0.101604	0.619897	0.535326	0.706852	major vault protein, putative	NA	NA
LmxM.05.0070	650.689	-0.173079	0.145799	-1.1871	0.235186	0.416379	dynein light chain, putative	GO:0003777, GO:0007017, GO:0005875	microtubule motor activity, microtubule-based process, microtubule associated complex
LmxM.05.0080	247.607	0.0771594	0.167855	0.459679	0.645746	0.786891	hypothetical protein, conserved	NA	NA
LmxM.05.0090	391.512	-0.0300692	0.161366	-0.186342	0.852177	0.919896	hypothetical protein, conserved	GO:0016787	hydrolase activity
LmxM.05.0100	1167.99	-0.0251562	0.109509	-0.229718	0.818311	0.898248	phosphoprotein phosphatase, putative	GO:0016787	hydrolase activity
LmxM.05.0110	214.178	0.1004	0.137395	0.73074	0.464938	0.646711	hypothetical protein, conserved	NA	NA
LmxM.05.0120	275.343	0.275522	0.134254	2.05224	0.0401461	0.120599	hypothetical protein, conserved	NA	NA
LmxM.05.0130	395.317	0.0630114	0.124682	0.505378	0.613293	0.765138	protein kinase, putative	GO:0004672, GO:0004713, GO:0005524, GO:0006468, GO:0004674	protein tyrosine kinase activity, protein phosphorylation, protein serine/threonine kinase activity, ATP binding, protein kinase activity
LmxM.05.0140	919.763	-0.22955	0.133046	-1.72534	0.0844659	0.207075	nucleolar RNA helicase II, putative	GO:0004386, GO:0005634, GO:0003676, GO:0008026, GO:0005524, GO:0003723	RNA binding, ATP binding, nucleus, helicase activity, ATP-dependent helicase activity, nucleic acid binding
LmxM.05.0150	439.397	0.116997	0.111545	1.04887	0.294237	0.482835	hypothetical protein, conserved	GO:0005515	protein binding
LmxM.05.0160	337.015	0.281996	0.1327	2.12506	0.0335813	0.105587	hypothetical protein, unknown function	NA	NA
LmxM.05.0170	493.359	0.297088	0.149125	1.9922	0.0463488	0.135061	hypothetical protein, conserved	NA	NA
LmxM.05.0180	767.621	-0.259789	0.113706	-2.28474	0.0223282	0.0784949	dihydrolipoamide branched chain transacylase, putative	GO:0008152, GO:0046949, GO:0043754, GO:0048037	cofactor binding, dihydrolipoyllysine-residue (2-methylpropanoyl)transferase activity, fatty-acyl-CoA biosynthetic process, metabolic process
LmxM.05.0190	508.569	0.096626	0.120981	0.798684	0.424474	0.609367	hypothetical protein, conserved	GO:0003676, GO:0008270	zinc ion binding, nucleic acid binding
LmxM.05.0200	445.517	-0.0140467	0.141913	-0.0989809	0.921153	0.960403	hypothetical protein, conserved	GO:0005622, GO:0005525	GTP binding, intracellular
LmxM.05.0210	702.214	0.191643	0.113247	1.69225	0.0905978	0.21785	hypothetical protein, conserved	NA	NA
LmxM.05.0220	495.651	0.142511	0.120425	1.1834	0.236651	0.417836	dual specificity phosphatase-like protein	GO:0008138, GO:0016791, GO:0016311, GO:0006470	phosphatase activity, dephosphorylation, protein dephosphorylation, protein tyrosine/serine/threonine phosphatase activity
LmxM.05.0230	373.794	0.377203	0.114437	3.29616	0.000980146	0.00652826	hydrogenase, putative	NA	NA
LmxM.05.0240	174.069	0.225794	0.167032	1.3518	0.176438	0.343459	viscerotropic leishmaniasis antigen, putative	GO:0005515	protein binding
LmxM.05.0241	102.422	0.180299	0.158977	1.13412	0.256743	0.440383	viscerotropic leishmaniasis antigen, putative	GO:0005515	protein binding
LmxM.05.0250	221.493	0.259812	0.162668	1.59719	0.110223	0.2496	hypothetical protein, conserved	NA	NA
LmxM.05.0260	522.358	0.267051	0.115089	2.32039	0.0203196	0.0732371	hypothetical protein, conserved	GO:0005515	protein binding
LmxM.05.0270	267.246	0.276359	0.145555	1.89866	0.0576094	0.158244	hypothetical protein, conserved	NA	NA
LmxM.05.0280	1289.49	-0.668639	0.12678	-5.27399	1.33492e-07	2.79792e-06	protein tyrosine phosphatase, putative	NA	NA
LmxM.05.0285	225.829	0.386326	0.163077	2.36897	0.0178377	0.0666718	ARP2/3 complex 16kDa subunit, putative	GO:0005885, GO:0005856, GO:0003779, GO:0007010, GO:0030833	regulation of actin filament polymerization, cytoskeleton, actin binding, Arp2/3 protein complex, cytoskeleton organization
LmxM.05.0290	763.462	0.0940453	0.133297	0.70553	0.480481	0.660342	phosphate carrier protein, mitochondrial precursor-like protein	GO:0005743	mitochondrial inner membrane
LmxM.05.0300	499.599	0.429037	0.139405	3.07764	0.00208649	0.0121281	hypothetical protein, conserved	NA	NA
LmxM.05.0310	291.188	0.374981	0.137444	2.72825	0.00636715	0.0299339	glutaredoxin-like protein	GO:0009055, GO:0045454, GO:0015035	protein disulfide oxidoreductase activity, cell redox homeostasis, electron carrier activity
LmxM.05.0320	55.9074	0.35713	0.21176	1.68649	0.0917017	0.219612	hypothetical protein, unknown function	NA	NA
LmxM.05.0330	620.872	0.485153	0.138922	3.49228	0.000478914	0.00357845	DNA replication licensing factor, putative,minichromosome maintenance protein-like protein	GO:0005524, GO:0003677, GO:0017111, GO:0000166, GO:0006260	DNA binding, nucleotide binding, nucleoside-triphosphatase activity, ATP binding, DNA replication
LmxM.05.0340	521.526	0.506227	0.149631	3.38317	0.000716554	0.00502742	hypothetical protein, conserved	NA	NA
LmxM.05.0350	3944.16	0.278876	0.131673	2.11794	0.03418	0.106985	trypanothione reductase	GO:0050660, GO:0015036, GO:0055114, GO:0005737, GO:0016491, GO:0045454	cell redox homeostasis, oxidation-reduction process, oxidoreductase activity, cytoplasm, flavin adenine dinucleotide binding, disulfide oxidoreductase activity
LmxM.05.0360	273.241	0.0441585	0.152899	0.288809	0.772728	0.869072	ATP-dependent RNA helicase, putative	GO:0008026, GO:0003676, GO:0005524, GO:0004386	ATP binding, helicase activity, ATP-dependent helicase activity, nucleic acid binding
LmxM.05.0370	581.551	0.2279	0.131399	1.73441	0.0828462	0.204254	hypothetical protein, conserved	NA	NA
LmxM.05.0380	215.346	0.135581	0.129044	1.05065	0.293418	0.482081	microtubule-associated protein, putative	NA	NA
LmxM.05.0390	939.998	0.201833	0.106173	1.90098	0.0573051	0.157513	protein kinase, putative	GO:0004672, GO:0005524, GO:0006468, GO:0004713	protein tyrosine kinase activity, protein phosphorylation, ATP binding, protein kinase activity
LmxM.05.0400	851.088	0.271798	0.123793	2.19557	0.0281224	0.0929443	structural maintenance of chromosome (SMC), putative	GO:0005515, GO:0005524, GO:0005694, GO:0051276	chromosome, chromosome organization, ATP binding, protein binding
LmxM.05.0410	485.075	0.298007	0.145091	2.05393	0.0399826	0.120195	hypothetical protein, conserved	GO:0005515	protein binding
LmxM.05.0420	324.924	0.0244358	0.142093	0.17197	0.863461	0.926104	dynein-light chain-protein, putative	NA	NA
LmxM.05.0430	246.919	0.358874	0.120333	2.98233	0.00286065	0.0155097	hypothetical protein, conserved	NA	NA
LmxM.05.0440	199.686	0.627944	0.156462	4.0134	5.98497e-05	0.000610969	hypothetical protein, conserved	NA	NA
LmxM.05.0450	1941.84	-0.164107	0.127722	-1.28487	0.198836	0.372099	hypothetical protein, conserved	NA	NA
LmxM.05.0460	1076.4	-0.430985	0.134162	-3.21243	0.00131616	0.0082854	GTPase, putative	GO:0005622, GO:0005525	GTP binding, intracellular
LmxM.05.0470	380.456	0.0304757	0.114125	0.267039	0.789439	0.880001	hypothetical protein, unknown function	NA	NA
LmxM.05.0480	1110.92	0.157321	0.128483	1.22445	0.220784	0.398418	monocarboxylate transporter-like protein	GO:0016021, GO:0055085	integral to membrane, transmembrane transport
LmxM.05.0490	269.422	0.0229882	0.110994	0.207113	0.835922	0.908449	hypothetical protein, conserved	NA	NA
LmxM.05.0500	26.7445	-0.171406	0.221038	-0.775462	0.438067	0.621733	ATPase alpha subunit, putative	GO:0005524, GO:0015991, GO:0015986	ATP synthesis coupled proton transport, ATP binding, ATP hydrolysis coupled proton transport
LmxM.05.0510	307.727	-0.213749	0.112981	-1.89189	0.0585056	0.159805	ATPase alpha subunit, putative	GO:0005524, GO:0015991, GO:0015986	ATP synthesis coupled proton transport, ATP binding, ATP hydrolysis coupled proton transport
LmxM.05.0510b	0	NA	NA	NA	NA	NA	NA	GO:0005524, GO:0015991, GO:0015986	ATP synthesis coupled proton transport, ATP binding, ATP hydrolysis coupled proton transport
LmxM.05.0520	374.88	-0.277754	0.132018	-2.10391	0.0353863	0.109642	nuclear receptor binding factor-like protein	GO:0008152, GO:0055114	oxidation-reduction process, metabolic process
LmxM.05.0530	1094.07	0.206898	0.0946119	2.18681	0.0287566	0.09425	kinetoplast-associated protein-like protein	NA	NA
LmxM.05.0540	241.151	0.182529	0.133668	1.36554	0.172083	0.337309	hypothetical protein, conserved	NA	NA
LmxM.05.0550	405.663	0.134633	0.103238	1.3041	0.1922	0.364124	protein kinase, putative,cdc2-related kinase, putative	GO:0004672, GO:0004713, GO:0005524, GO:0006468, GO:0004674	protein tyrosine kinase activity, protein phosphorylation, protein serine/threonine kinase activity, ATP binding, protein kinase activity
LmxM.05.0560	258.54	0.426422	0.138957	3.06875	0.00214959	0.0124082	hypothetical protein, conserved	NA	NA
LmxM.05.0570	767.919	0.278895	0.119364	2.33651	0.0194645	0.0709583	hypothetical protein, conserved	NA	NA
LmxM.05.0580	874.527	0.115909	0.1208	0.959514	0.3373	0.52644	hypothetical protein, conserved	NA	NA
LmxM.05.0590	434.885	0.348973	0.106609	3.2734	0.00106263	0.00691629	ATP-dependent RNA helicase, putative	GO:0008026, GO:0003676, GO:0005524, GO:0004386	ATP binding, helicase activity, ATP-dependent helicase activity, nucleic acid binding
LmxM.05.0600	401.529	0.306159	0.12399	2.46921	0.0135412	0.054421	hypothetical protein, conserved	NA	NA
LmxM.05.0610	363.615	0.128504	0.132343	0.970991	0.331553	0.520365	hypothetical protein, conserved	GO:0003723, GO:0006396	RNA binding, RNA processing
LmxM.05.0620	645.12	0.250069	0.101328	2.46792	0.0135899	0.0545906	hypothetical protein, conserved	NA	NA
LmxM.05.0630	1168.3	0.338059	0.104807	3.22552	0.00125742	0.00798942	kinesin, putative	GO:0007018, GO:0005524, GO:0003777	microtubule-based movement, ATP binding, microtubule motor activity
LmxM.05.0640	1453.13	0.230463	0.096029	2.39993	0.0163981	0.0627936	hypothetical protein, conserved	GO:0005515	protein binding
LmxM.05.0650	1021.3	0.124317	0.0949044	1.30991	0.190225	0.361541	hypothetical protein, conserved	NA	NA
LmxM.05.0660	241.033	0.364801	0.139057	2.6234	0.0087058	0.0385223	nitroreductase-like protein	GO:0016491	oxidoreductase activity
LmxM.05.0670	1102.07	0.348323	0.101363	3.43638	0.000589549	0.00427772	hypothetical protein, conserved	NA	NA
LmxM.05.0680	419.354	0.100005	0.100371	0.996354	0.319078	0.508401	sre-2/carboxylate carrier-like protein	GO:0006812, GO:0016020, GO:0008324, GO:0055085	cation transport, membrane, transmembrane transport, cation transmembrane transporter activity
LmxM.05.0690	874.867	0.479022	0.105603	4.53607	5.73127e-06	7.86277e-05	hypothetical protein, conserved	NA	NA
LmxM.05.0700	829.071	0.376429	0.104495	3.60237	0.000315325	0.002537	hypothetical protein, conserved	NA	NA
LmxM.05.0710	2117.47	0.461011	0.105756	4.3592	1.30536e-05	0.000163003	CYC2-like cyclin, putative	GO:0000079, GO:0019901	protein kinase binding, regulation of cyclin-dependent protein kinase activity
LmxM.05.0720	858.137	0.313438	0.113076	2.77193	0.00557249	0.0270584	phosphatase-like protein	GO:0008138, GO:0006470	protein dephosphorylation, protein tyrosine/serine/threonine phosphatase activity
LmxM.05.0730	822.972	0.639867	0.138283	4.62722	3.70613e-06	5.3548e-05	hypothetical protein, conserved	NA	NA
LmxM.05.0740	325.422	0.527619	0.139289	3.78794	0.000151904	0.00136846	hypothetical protein, conserved	NA	NA
LmxM.05.0750	1210.56	0.202532	0.111946	1.80918	0.0704224	0.182253	hypothetical protein, conserved	GO:0051536, GO:0003824, GO:0010181, GO:0016491	oxidoreductase activity, catalytic activity, iron-sulfur cluster binding, FMN binding
LmxM.05.0760	1167.22	0.36396	0.155819	2.33578	0.0195026	0.071066	kinesin-like protein	GO:0007018, GO:0005524, GO:0003777	microtubule-based movement, ATP binding, microtubule motor activity
LmxM.05.0770	921.344	0.587628	0.126849	4.63251	3.61253e-06	5.25627e-05	hypothetical protein, unknown function	NA	NA
LmxM.05.0780	919.267	-0.0327329	0.0925983	-0.353494	0.723718	0.839051	hypothetical protein, conserved	NA	NA
LmxM.05.0790	471.316	0.342714	0.132978	2.57722	0.00995986	0.0428574	hypothetical protein, conserved	GO:0005759	mitochondrial matrix
LmxM.05.0800	539.437	0.241949	0.129973	1.86153	0.0626696	0.167398	MYND zinc finger (ZnF) domain-like protein	GO:0008270	zinc ion binding
LmxM.05.0810	229.928	0.245656	0.141948	1.73061	0.0835212	0.205313	hypothetical protein, conserved	GO:0016192	vesicle-mediated transport
LmxM.05.0820	1001.4	0.492723	0.110959	4.4406	8.97086e-06	0.000117515	hypothetical protein, conserved	NA	NA
LmxM.05.0830	2789.58	-0.589271	0.1625	-3.62628	0.000287534	0.00234762	methylthioadenosine phosphorylase, putative	GO:0004645, GO:0017061, GO:0003824, GO:0009116	S-methyl-5-thioadenosine phosphorylase activity, catalytic activity, phosphorylase activity, nucleoside metabolic process
LmxM.05.0840	2443.15	0.272669	0.131342	2.07603	0.0378913	0.115332	hypothetical protein, unknown function	NA	NA
LmxM.05.0850	656.965	0.27605	0.112232	2.45965	0.0139072	0.0554346	hypothetical protein, conserved	NA	NA
LmxM.05.0860	289.618	0.26183	0.116462	2.24821	0.024563	0.0843804	hypothetical protein, conserved	NA	NA
LmxM.05.0870	1109.6	0.32765	0.0926402	3.5368	0.000405005	0.00310179	hypothetical protein, conserved	NA	NA
LmxM.05.0880	467.583	0.148104	0.131337	1.12767	0.25946	0.443358	hypothetical protein, conserved	NA	NA
LmxM.05.0890	1241.17	0.387839	0.106767	3.63257	0.000280612	0.00229775	hypothetical protein, conserved	GO:0003676, GO:0005634	nucleus, nucleic acid binding
LmxM.05.0900	621.39	0.423656	0.237185	1.78618	0.0740699	0.18915	surface antigen-like protein	NA	NA
LmxM.05.0910	849.788	0.346556	0.117573	2.94757	0.00320279	0.017085	hypothetical protein, conserved	NA	NA
LmxM.05.0920	1351.81	0.259003	0.0895261	2.89305	0.00381523	0.0197538	paraflagellar rod protein, putative	GO:0005516, GO:0009434	microtubule-based flagellum, calmodulin binding
LmxM.05.0930	406.486	0.413638	0.141183	2.9298	0.00339181	0.0178745	ubiquitin-conjugating enzyme, putative	GO:0051246, GO:0019787, GO:0016881, GO:0043687	acid-amino acid ligase activity, post-translational protein modification, regulation of protein metabolic process, small conjugating protein ligase activity
LmxM.05.0940	1043.54	0.192154	0.123895	1.55095	0.120914	0.264724	hypothetical protein, conserved	NA	NA
LmxM.05.0950	948.054	0.289767	0.105404	2.74911	0.0059757	0.0284691	glutaminyl cyclase, putative	GO:0008233, GO:0006508	proteolysis, peptidase activity
LmxM.05.0960	3650.23	0.312953	0.135289	2.31322	0.0207104	0.0742257	dipeptidyl-peptidase III, putative,metallo-peptidase, Clan M-, Family M49	GO:0008239, GO:0006508, GO:0005737	dipeptidyl-peptidase activity, proteolysis, cytoplasm
LmxM.05.0970	520.909	-0.157977	0.126134	-1.25246	0.210402	0.386235	mercaptopyruvate sulfurtransferase	NA	NA
LmxM.05.0980	683.493	-0.189678	0.0826149	-2.29593	0.0216799	0.0769343	NADH-ubiquinone oxidoreductase, mitochondrial, putative	GO:0010181, GO:0055114, GO:0051287	oxidation-reduction process, FMN binding, NAD binding
LmxM.05.0990	35.0992	0.0440417	0.217124	0.202841	0.839259	0.911119	hypothetical protein, conserved	NA	NA
LmxM.05.1000	404.716	0.211717	0.113354	1.86775	0.0617973	0.165949	hypothetical protein, conserved	NA	NA
LmxM.05.1010	272.505	0.0118595	0.128089	0.0925878	0.926231	0.963592	methyltransferase-like protein	GO:0003676, GO:0032259, GO:0008168	methylation, methyltransferase activity, nucleic acid binding
LmxM.05.1020	1279.31	-0.11219	0.12257	-0.915317	0.360025	0.549756	hypothetical protein, conserved	NA	NA
LmxM.05.1030	698.989	-0.226833	0.142879	-1.58758	0.11238	0.252826	hypothetical protein, conserved	NA	NA
LmxM.05.1040	926.62	-0.0199205	0.142745	-0.139553	0.889013	0.940713	stomatin-like protein	GO:0016020	membrane
LmxM.05.1050	551.166	-0.128759	0.135344	-0.951343	0.34143	0.530836	hypothetical protein, unknown function	NA	NA
LmxM.05.1060	294.808	-0.299301	0.126296	-2.36983	0.0177962	0.066607	ATPase, putative	GO:0005524	ATP binding
LmxM.05.1061	0	NA	NA	NA	NA	NA	ATPase, putative	GO:0005524	ATP binding
LmxM.05.1070	0	NA	NA	NA	NA	NA	hypothetical protein, conserved	GO:0016020	membrane
LmxM.05.1070a	0	NA	NA	NA	NA	NA	NA	GO:0016020	membrane
LmxM.05.1080	669.578	0.0980167	0.127616	0.768061	0.442451	0.626176	hypothetical protein, conserved	NA	NA
LmxM.05.1080a	0.0673017	0	0.045965	0	1	1	NA	NA	NA
LmxM.05.1090	470.323	0.0242785	0.107743	0.225337	0.821717	0.900224	double-strand-break repair protein rad21 homolog, putative	GO:0005515, GO:0000228	nuclear chromosome, protein binding
LmxM.05.1100	739.107	0.103488	0.112052	0.923574	0.355708	0.546124	hypothetical protein, conserved	NA	NA
LmxM.05.1110	5380.26	0.0776135	0.1158	0.670239	0.502706	0.679619	hypothetical protein, conserved	NA	NA
LmxM.05.1120	152.287	0.205081	0.155701	1.31715	0.187789	0.358314	hypothetical protein, unknown function	NA	NA
LmxM.05.1130	320.193	0.481029	0.116282	4.13674	3.52281e-05	0.000392535	hypothetical protein, conserved	NA	NA
LmxM.05.1140	575.44	-0.249148	0.102606	-2.4282	0.0151739	0.0591731	vacuolar ATPase subunit-like protein	GO:0015078, GO:0015991, GO:0033179	proton-transporting V-type ATPase, V0 domain, hydrogen ion transmembrane transporter activity, ATP hydrolysis coupled proton transport
LmxM.05.1160	378.756	0.138183	0.108841	1.26958	0.204233	0.378689	hypothetical protein, unknown function	GO:0005515	protein binding
LmxM.05.1170	570.731	-0.0354183	0.133907	-0.264499	0.791395	0.880993	elongation of very long chain fatty acids protein, putative	GO:0016021	integral to membrane
LmxM.05.1180	579.37	0.297842	0.117892	2.52639	0.0115242	0.047896	hypothetical protein, conserved	NA	NA
LmxM.05.1190	1098.32	0.226022	0.104137	2.17043	0.0299742	0.0973926	hypothetical protein, conserved	NA	NA
LmxM.05.1200	603.398	0.0550693	0.149975	0.36719	0.713477	0.83192	prefoldin subunit, putative	GO:0006457, GO:0016272, GO:0051082	prefoldin complex, protein folding, unfolded protein binding
LmxM.05.1210	863.453	0.0221853	0.143041	0.155097	0.876745	0.932978	protein phosphatase type 1 regulator-like protein	GO:0005515	protein binding
LmxM.05.1215	617.584	0.147757	0.237348	0.622531	0.533592	0.705238	surface antigen-like protein	NA	NA
LmxM.06.0010	2993.24	-0.583619	0.135522	-4.30646	1.65887e-05	0.00020108	histone H4	GO:0005634, GO:0046982, GO:0003677, GO:0000786, GO:0006334	DNA binding, protein heterodimerization activity, nucleosome assembly, nucleus, nucleosome
LmxM.06.0020	519.353	0.138322	0.160611	0.861225	0.389114	0.577636	hypothetical protein, conserved	NA	NA
LmxM.06.0030	2076.5	0.0104491	0.129614	0.0806169	0.935747	0.96848	hypothetical protein, conserved	GO:0005515	protein binding
LmxM.06.0040	547.73	0.158735	0.114428	1.38721	0.165377	0.328726	hypothetical protein, conserved	NA	NA
LmxM.06.0050	798.694	-0.0985833	0.154231	-0.639195	0.522696	0.695948	hypothetical protein, conserved	GO:0005488, GO:0003723	RNA binding, binding
LmxM.06.0060	437.929	-0.10775	0.163093	-0.660663	0.508828	0.684863	hypothetical protein, conserved	NA	NA
LmxM.06.0070	407.167	0.057746	0.137779	0.41912	0.675128	0.805	hypothetical protein, conserved	NA	NA
LmxM.06.0080	318.067	-0.22845	0.152054	-1.50242	0.132988	0.283618	ATP-binding cassette protein subfamily G, member 1, putative (ABCG1)	GO:0000166, GO:0005524, GO:0016887, GO:0017111, GO:0016020	membrane, nucleoside-triphosphatase activity, nucleotide binding, ATP binding, ATPase activity
LmxM.06.0090	325.343	-0.0443315	0.153604	-0.288608	0.772881	0.869072	ATP-binding cassette protein subfamily G, member 2, putative (ABCG2)	GO:0000166, GO:0005524, GO:0016887, GO:0017111, GO:0016020	membrane, nucleoside-triphosphatase activity, nucleotide binding, ATP binding, ATPase activity
LmxM.06.0100	104.882	0.169735	0.162923	1.04181	0.297498	0.485892	ATP-binding cassette protein subfamily G, member 3, putative (ABCG3)	NA	NA
LmxM.06.0110	880.981	0.100484	0.12863	0.781188	0.434692	0.618885	hypothetical protein, conserved	NA	NA
LmxM.06.0120	1632.4	-0.448569	0.124246	-3.61031	0.000305828	0.00247019	cyclophilin	GO:0006457, GO:0003755	peptidyl-prolyl cis-trans isomerase activity, protein folding
LmxM.06.0130	374.606	-0.0476305	0.156756	-0.303852	0.761241	0.862976	hypothetical protein, conserved	NA	NA
LmxM.06.0140	907.792	-0.092586	0.140461	-0.65916	0.509793	0.685651	proteasome beta 6 subunit, putative,20S proteasome beta 6 subunit, putative	GO:0004298, GO:0051603, GO:0005839	proteasome core complex, proteolysis involved in cellular protein catabolic process, threonine-type endopeptidase activity
LmxM.06.0150	273.235	0.164386	0.117966	1.3935	0.163469	0.326112	hypothetical protein, conserved	NA	NA
LmxM.06.0160	371.691	0.144046	0.151379	0.951559	0.341321	0.530765	hypothetical protein, conserved	GO:0046872, GO:0003824, GO:0008081	catalytic activity, metal ion binding, phosphoric diester hydrolase activity
LmxM.06.0170	149.715	-0.160969	0.163206	-0.986288	0.323992	0.512854	hypothetical protein, conserved	NA	NA
LmxM.06.0180	504.668	0.0764452	0.135287	0.565061	0.572032	0.735039	kinesin-like protein	GO:0007018, GO:0005524, GO:0003777	microtubule-based movement, ATP binding, microtubule motor activity
LmxM.06.0190	394.048	-0.091453	0.156972	-0.582606	0.560158	0.725638	hypothetical protein, conserved	NA	NA
LmxM.06.0200	481.931	0.0086636	0.166389	0.0520684	0.958474	0.982066	hypothetical protein, conserved	NA	NA
LmxM.06.0210	350.735	0.0424998	0.160157	0.265363	0.79073	0.880576	hypothetical protein, conserved	GO:0005515	protein binding
LmxM.06.0220	582.438	-0.0725477	0.164131	-0.442012	0.658481	0.79411	hypothetical protein, conserved	NA	NA
LmxM.06.0230	331.401	0.00198708	0.144652	0.013737	0.98904	0.996441	hypothetical protein, conserved	NA	NA
LmxM.06.0240	716.323	0.0275116	0.149233	0.184354	0.853736	0.920679	hypothetical protein, conserved	NA	NA
LmxM.06.0250	624.336	0.132436	0.126251	1.04899	0.294184	0.482835	hypothetical protein, conserved	NA	NA
LmxM.06.0260	1374.82	-0.0822391	0.135027	-0.609054	0.542488	0.71262	5'-3' exonuclease, putative	GO:0003676, GO:0005622, GO:0004527	intracellular, exonuclease activity, nucleic acid binding
LmxM.06.0270	622.068	-0.177452	0.165662	-1.07117	0.284092	0.471253	hypothetical protein, conserved	NA	NA
LmxM.06.0280	490.087	0.0827449	0.146648	0.56424	0.572591	0.735421	hypothetical protein, conserved	NA	NA
LmxM.06.0290	416.818	0.0535808	0.150789	0.355336	0.722338	0.838272	ribonuclease H1, putative	GO:0003676, GO:0004523	ribonuclease H activity, nucleic acid binding
LmxM.06.0300	368.131	0.2285	0.146841	1.5561	0.119685	0.262552	MYND finger domain-like protein	GO:0008270	zinc ion binding
LmxM.06.0310	1123.68	-0.332073	0.133109	-2.49475	0.0126047	0.0513808	pteridine transporter, putative	NA	NA
LmxM.06.0320	1364.32	0.032376	0.140464	0.230493	0.817709	0.898081	hypothetical protein, conserved	NA	NA
LmxM.06.0330	839.866	-0.0355291	0.162957	-0.218027	0.827408	0.902994	hypothetical protein, conserved	NA	NA
LmxM.06.0340	1040.97	-0.197048	0.161465	-1.22038	0.222322	0.400693	oligopeptidase B-like protein,serine peptidase, clan SC, family S9A-like protein	GO:0008236, GO:0006508, GO:0004252	serine-type peptidase activity, proteolysis, serine-type endopeptidase activity
LmxM.06.0350	1147.52	0.0983663	0.165351	0.594896	0.551913	0.719509	NAD(P)-dependent steroid dehydrogenase protein, putative	GO:0006694, GO:0003824, GO:0055114, GO:0003854	oxidation-reduction process, catalytic activity, steroid biosynthetic process, 3-beta-hydroxy-delta5-steroid dehydrogenase activity
LmxM.06.0360	703.399	-0.108089	0.136485	-0.791944	0.428393	0.612657	hypothetical protein, conserved	NA	NA
LmxM.06.0370	4142.82	0.280746	0.135465	2.07245	0.0382233	0.116155	glutamine synthetase, putative	GO:0006807, GO:0006542, GO:0004356	glutamate-ammonia ligase activity, nitrogen compound metabolic process, glutamine biosynthetic process
LmxM.06.0380	386.082	-0.0885905	0.147087	-0.602298	0.546976	0.716262	hypothetical protein, conserved	GO:0003676, GO:0008270	zinc ion binding, nucleic acid binding
LmxM.06.0390	681.373	-0.115427	0.142119	-0.812183	0.416687	0.601211	hypothetical protein, conserved	NA	NA
LmxM.06.0400	216.987	-0.0235769	0.18932	-0.124535	0.900892	0.947936	unspecified product	GO:0006096, GO:0004332	glycolysis, fructose-bisphosphate aldolase activity
LmxM.06.0410	2325.53	-0.508022	0.164084	-3.0961	0.00196084	0.011497	60S ribosomal protein L19, putative	GO:0005622, GO:0005840, GO:0006412, GO:0003735	ribosome, intracellular, translation, structural constituent of ribosome
LmxM.06.0412	273.167	0.225148	0.138962	1.62021	0.105186	0.242168	hypothetical protein, conserved	NA	NA
LmxM.06.0415	1208.21	-0.477216	0.165246	-2.88792	0.003878	0.0200162	60S ribosomal protein L19, putative	GO:0005622, GO:0005840, GO:0006412, GO:0003735	ribosome, intracellular, translation, structural constituent of ribosome
LmxM.06.0420	236.839	0.124558	0.163944	0.759762	0.447397	0.629718	hypothetical protein, conserved	NA	NA
LmxM.06.0430	626.669	0.0102151	0.160883	0.0634938	0.949373	0.976502	hypothetical protein, conserved	NA	NA
LmxM.06.0440	745.981	-0.18622	0.162382	-1.1468	0.251465	0.434545	hypothetical protein, conserved	GO:0005515	protein binding
LmxM.06.0450	447.636	0.124825	0.146254	0.853478	0.393394	0.58128	hypothetical protein, unknown function	NA	NA
LmxM.06.0460	771.843	-0.0738592	0.13883	-0.53201	0.594719	0.75072	ATP-NAD kinase-like protein	GO:0008152, GO:0006741, GO:0003951	NADP biosynthetic process, NAD+ kinase activity, metabolic process
LmxM.06.0470	951.648	-0.0846124	0.148642	-0.569238	0.569195	0.733442	hypothetical protein, conserved	NA	NA
LmxM.06.0480	340.455	-0.00402795	0.152101	-0.026482	0.978873	0.991869	hypothetical protein, conserved	NA	NA
LmxM.06.0490	428.941	0.0272254	0.140906	0.193216	0.846789	0.916055	hypothetical protein, conserved	NA	NA
LmxM.06.0500	279.674	0.150851	0.145531	1.03655	0.299943	0.487941	hypothetical protein, conserved	GO:0008173, GO:0003723, GO:0006396	RNA binding, RNA methyltransferase activity, RNA processing
LmxM.06.0510	446.349	0.181999	0.143019	1.27255	0.203177	0.377339	hypothetical protein, unknown function	GO:0004842, GO:0000151, GO:0016567	ubiquitin ligase complex, ubiquitin-protein ligase activity, protein ubiquitination
LmxM.06.0520	707.659	0.0970023	0.163719	0.592493	0.553521	0.720761	hypothetical protein, conserved	NA	NA
LmxM.06.0530	410.639	0.202152	0.126258	1.60111	0.109354	0.24831	hypothetical protein, conserved	NA	NA
LmxM.06.0540	504.201	0.0707498	0.156098	0.453241	0.650375	0.789163	hypothetical protein, conserved	NA	NA
LmxM.06.0550	704.087	0.208371	0.155277	1.34193	0.17962	0.347641	hypothetical protein, conserved	NA	NA
LmxM.06.0560	3460.45	-0.22081	0.120373	-1.83439	0.0665966	0.175144	deoxyuridine triphosphatase, putative,dUTP diphosphatase	NA	NA
LmxM.06.0570	2128.62	-0.305921	0.161202	-1.89775	0.0577288	0.158414	60S ribosomal protein L23a, putative	GO:0005622, GO:0005840, GO:0006412, GO:0003735	ribosome, intracellular, translation, structural constituent of ribosome
LmxM.06.0580	2793.73	-0.452287	0.161978	-2.79228	0.0052338	0.0255789	60S ribosomal protein L23a, putative	GO:0005622, GO:0005840, GO:0006412, GO:0003735	ribosome, intracellular, translation, structural constituent of ribosome
LmxM.06.0590	836.041	0.0732523	0.164957	0.444068	0.656993	0.793544	hypothetical protein, conserved	NA	NA
LmxM.06.0600	659.92	0.103565	0.174517	0.593439	0.552887	0.720163	hypothetical protein, conserved	NA	NA
LmxM.06.0610	332.836	0.0756395	0.158066	0.47853	0.632273	0.777222	carbonic anhydrase family protein, putative	GO:0004089, GO:0015976, GO:0008270	zinc ion binding, carbon utilization, carbonate dehydratase activity
LmxM.06.0620	1001.08	0.21459	0.132963	1.61391	0.106547	0.244215	hypothetical protein, conserved	GO:0016791	phosphatase activity
LmxM.06.0630	245.487	-0.0257702	0.147099	-0.17519	0.860931	0.924827	hypothetical protein, unknown function	NA	NA
LmxM.06.0640	1681.55	0.0656581	0.159047	0.412823	0.679736	0.808206	protein kinase, putative	GO:0005515, GO:0004672, GO:0005524, GO:0006468, GO:0004713	protein tyrosine kinase activity, protein phosphorylation, ATP binding, protein binding, protein kinase activity
LmxM.06.0650	1022.23	-0.112526	0.144466	-0.778909	0.436034	0.620048	lanosterol synthase, putative	GO:0016866, GO:0003824	catalytic activity, intramolecular transferase activity
LmxM.06.0660	697.46	0.00916569	0.152262	0.060197	0.951999	0.977847	hypothetical protein, conserved	NA	NA
LmxM.06.0670	1074.35	0.0992629	0.139379	0.712182	0.476352	0.657044	hypothetical protein, conserved	NA	NA
LmxM.06.0680	349.408	0.249831	0.12823	1.94831	0.0513783	0.145323	hypothetical protein, conserved	NA	NA
LmxM.06.0685	348.704	0.310101	0.151776	2.04315	0.0410379	0.12277	hypothetical protein, conserved	NA	NA
LmxM.06.0690	1691.9	0.172431	0.139574	1.23541	0.216676	0.393564	hypothetical protein, conserved	NA	NA
LmxM.06.0700	622.668	0.045333	0.157998	0.286922	0.774172	0.869737	hypothetical protein, conserved	GO:0005515	protein binding
LmxM.06.0710	172.947	0.354789	0.172255	2.05968	0.0394294	0.119116	unspecified product	NA	NA
LmxM.06.0720	946.795	0.120354	0.148144	0.812411	0.416556	0.601132	hypothetical protein, conserved	GO:0003677, GO:0006355, GO:0005634	DNA binding, regulation of transcription, DNA-dependent, nucleus
LmxM.06.0730	587.268	-0.223719	0.147323	-1.51857	0.128872	0.276851	threonine ammonia-lyase	GO:0008152, GO:0030170, GO:0003824	catalytic activity, pyridoxal phosphate binding, metabolic process
LmxM.06.0740	265.013	0.0509043	0.176491	0.288425	0.773022	0.869072	hypothetical protein, conserved	NA	NA
LmxM.06.0750	303.301	0.0788699	0.146529	0.538254	0.590402	0.748564	hypothetical protein, conserved	GO:0016021	integral to membrane
LmxM.06.0760	650.157	0.236187	0.151347	1.56057	0.118626	0.26106	hypothetical protein, conserved	NA	NA
LmxM.06.0770	786.78	0.112671	0.163073	0.690922	0.489615	0.667796	RNA-binding protein-like protein	GO:0003676	nucleic acid binding
LmxM.06.0790	423.692	0.391139	0.164044	2.38435	0.0171091	0.0647971	hypothetical protein, unknown function	NA	NA
LmxM.06.0800	918.693	0.0908819	0.15958	0.569507	0.569012	0.733321	hypothetical protein, conserved	NA	NA
LmxM.06.0810	1161.27	0.0926989	0.15813	0.586219	0.557728	0.723849	hypothetical protein, unknown function	NA	NA
LmxM.06.0820	193.906	0.507545	0.172306	2.9456	0.00322331	0.0171723	hypothetical protein, conserved	NA	NA
LmxM.06.0830	1023.86	0.178423	0.156055	1.14333	0.252901	0.436354	lipin, putative	NA	NA
LmxM.06.0840	670.338	0.116631	0.13353	0.87344	0.382423	0.570362	hypothetical protein, conserved	NA	NA
LmxM.06.0850	2120.74	0.183524	0.157699	1.16376	0.244522	0.426997	hypothetical protein, conserved	NA	NA
LmxM.06.0860	682.941	0.071181	0.167731	0.424376	0.671292	0.802313	dihydrofolate reductase-thymidylate synthase	GO:0004146, GO:0006231, GO:0009165, GO:0006545, GO:0055114, GO:0004799, GO:0006730	thymidylate synthase activity, glycine biosynthetic process, oxidation-reduction process, one-carbon metabolic process, dihydrofolate reductase activity, nucleotide biosynthetic process, dTMP biosynthetic process
LmxM.06.0870	500.804	-0.316849	0.154785	-2.04703	0.0406552	0.121907	hypothetical protein, conserved	NA	NA
LmxM.06.0880	1123.5	-0.153687	0.128296	-1.19791	0.230952	0.411283	acyl-coenzyme a dehydrogenase, putative	GO:0008152, GO:0055114, GO:0003995	oxidation-reduction process, acyl-CoA dehydrogenase activity, metabolic process
LmxM.06.0890	491.909	0.139587	0.146277	0.954268	0.339948	0.529127	hypothetical protein, conserved	NA	NA
LmxM.06.0900	593.025	0.192678	0.171861	1.12113	0.262234	0.446715	hypothetical protein, conserved	GO:0003824	catalytic activity
LmxM.06.0910	246.033	0.150848	0.148509	1.01575	0.30975	0.49698	hypothetical protein, conserved	GO:0004045, GO:0006412	aminoacyl-tRNA hydrolase activity, translation
LmxM.06.0920	396.578	0.0959044	0.146626	0.654074	0.513064	0.688326	hypothetical protein, conserved	NA	NA
LmxM.06.0930	459.856	0.137025	0.149677	0.915473	0.359943	0.549756	2,4-dienoyl-coa reductase-like protein	GO:0008152, GO:0009055, GO:0010181, GO:0055114, GO:0016491	oxidation-reduction process, FMN binding, oxidoreductase activity, electron carrier activity, metabolic process
LmxM.06.0940	240.477	0.141693	0.152549	0.928838	0.352973	0.543272	hypothetical protein, conserved	NA	NA
LmxM.06.0950	861.413	-0.253222	0.125895	-2.01137	0.0442862	0.130247	glucosamine-fructose-6-phosphate aminotransferase, putative	GO:0030246, GO:0005975, GO:0016051, GO:0005737, GO:0004360	carbohydrate metabolic process, carbohydrate binding, carbohydrate biosynthetic process, glutamine-fructose-6-phosphate transaminase (isomerizing) activity, cytoplasm
LmxM.06.0960	808.696	0.300867	0.118498	2.53901	0.0111165	0.0465789	cell cycle associated protein MOB1, putative	NA	NA
LmxM.06.0970	566.643	-0.0594373	0.159381	-0.372927	0.709203	0.829424	hypothetical protein, conserved	NA	NA
LmxM.06.0980	1524.51	0.0217196	0.131432	0.165253	0.868744	0.92844	hypothetical protein, conserved	NA	NA
LmxM.06.0990	834.158	-0.000247615	0.151492	-0.00163452	0.998696	1	hypothetical protein, conserved	GO:0005515	protein binding
LmxM.06.0995	156.61	0.0466755	0.185748	0.251285	0.801594	0.888169	hypothetical protein, unknown function	NA	NA
LmxM.06.1000	292.658	0.277704	0.171074	1.6233	0.104525	0.241116	hypothetical protein, conserved	GO:0005515, GO:0008270	zinc ion binding, protein binding
LmxM.06.1010	611.326	0.156408	0.149417	1.04679	0.295199	0.483472	hypothetical protein, conserved	NA	NA
LmxM.06.1020	303.501	0.0100493	0.150841	0.0666217	0.946883	0.974511	hypothetical protein, conserved	GO:0003676, GO:0005622	intracellular, nucleic acid binding
LmxM.06.1030	491.584	0.263541	0.144331	1.82596	0.0678569	0.177516	kinesin, putative	GO:0007018, GO:0005524, GO:0003777	microtubule-based movement, ATP binding, microtubule motor activity
LmxM.06.1040	647.095	0.108922	0.156015	0.698152	0.485082	0.66424	hypothetical protein, conserved	NA	NA
LmxM.06.1050	1079.57	-0.244735	0.143957	-1.70005	0.0891207	0.215236	protein disulfide isomerase	GO:0045454	cell redox homeostasis
LmxM.06.1060	335.111	0.111865	0.161041	0.694638	0.487282	0.666481	hypothetical protein, conserved	GO:0055114, GO:0016491	oxidation-reduction process, oxidoreductase activity
LmxM.06.1070	421.226	-0.234361	0.153541	-1.52637	0.126919	0.274063	deoxyribose-phosphate aldolase, putative	GO:0009264, GO:0004139, GO:0005737, GO:0016829	deoxyribonucleotide catabolic process, lyase activity, deoxyribose-phosphate aldolase activity, cytoplasm
LmxM.06.1080	328.182	0.185396	0.129598	1.43055	0.152559	0.311093	hypothetical protein, unknown function	GO:0003676	nucleic acid binding
LmxM.06.1090	373.67	0.204475	0.140283	1.45759	0.144953	0.300317	hypothetical protein, conserved	NA	NA
LmxM.06.1100	372.379	0.0589942	0.152888	0.385867	0.699595	0.82237	hypothetical protein, conserved	NA	NA
LmxM.06.1110	732.152	0.135703	0.164198	0.826465	0.40854	0.594255	hypothetical protein, conserved	NA	NA
LmxM.06.1120	214.27	0.240938	0.159647	1.50919	0.131251	0.280637	hypothetical protein, conserved	NA	NA
LmxM.06.1130	275.291	0.0488235	0.141801	0.344309	0.730614	0.843616	hypothetical protein, conserved	GO:0005515	protein binding
LmxM.06.1140	439.102	0.274107	0.145648	1.88199	0.059838	0.162245	hypothetical protein, conserved	GO:0005622	intracellular
LmxM.06.1150	248.749	0.244389	0.156095	1.56565	0.117431	0.259533	hypothetical protein, conserved	NA	NA
LmxM.06.1160	687.969	0.179177	0.146124	1.2262	0.220122	0.397494	hypothetical protein, conserved	NA	NA
LmxM.06.1170	289.46	0.30353	0.117545	2.58224	0.00981602	0.0423265	nuclear transport factor 2 protein(NFT2), putative	GO:0005622, GO:0006810	intracellular, transport
LmxM.06.1180	1041.45	0.0374486	0.140567	0.26641	0.789923	0.880422	protein kinase, putative	GO:0004672, GO:0004713, GO:0005524, GO:0006468, GO:0004674	protein tyrosine kinase activity, protein phosphorylation, protein serine/threonine kinase activity, ATP binding, protein kinase activity
LmxM.06.1190	616.911	-0.0531965	0.136673	-0.389223	0.697111	0.820542	hypothetical protein, conserved	GO:0045454	cell redox homeostasis
LmxM.06.1200	161.466	0.260838	0.175477	1.48645	0.13716	0.289682	hypothetical protein, unknown function	NA	NA
LmxM.06.1210	469.206	0.244151	0.166414	1.46713	0.142341	0.296837	hypothetical protein, unknown function	NA	NA
LmxM.06.1220	576.041	0.000909873	0.175912	0.00517232	0.995873	0.999616	hypothetical protein, unknown function	NA	NA
LmxM.06.1230	198.614	0.451172	0.14983	3.01123	0.00260191	0.0144619	hypothetical protein, conserved	GO:0055114, GO:0047800	oxidation-reduction process, cysteamine dioxygenase activity
LmxM.06.1240	359.811	-0.0155499	0.125869	-0.123541	0.901679	0.947936	hypothetical protein, conserved	GO:0008152, GO:0004497	metabolic process, monooxygenase activity
LmxM.06.1245	162.179	-0.0922577	0.177947	-0.518457	0.604139	0.758403	hypothetical protein, conserved	NA	NA
LmxM.06.1250	411.849	-0.0345264	0.141577	-0.24387	0.807332	0.891187	hypothetical protein, conserved	NA	NA
LmxM.06.1260	9364.53	-0.403257	0.134753	-2.99257	0.00276639	0.0150876	pteridine transporter, putative	NA	NA
LmxM.06.1270	408.46	-0.504101	0.15995	-3.15162	0.00162369	0.00979779	coproporphyrinogen III oxidase, putative	GO:0006779, GO:0004109, GO:0055114	oxidation-reduction process, coproporphyrinogen oxidase activity, porphyrin-containing compound biosynthetic process
LmxM.06.1280	495.028	-0.308108	0.164757	-1.87007	0.0614735	0.165509	protoporphyrinogen oxidase-like protein	NA	NA
LmxM.06.1290	943.396	-0.588523	0.159334	-3.69364	0.000221063	0.00188291	hypothetical protein, unknown function	GO:0020037	heme binding
LmxM.07.0010	354.187	-0.244186	0.111106	-2.19778	0.0279646	0.0925482	Ubiquitin-like modifier-activating enzyme ATG7, putative,Autophagy-related protein 7 (ATG7)	GO:0003824	catalytic activity
LmxM.07.0020	400.832	-0.0371146	0.1007	-0.368565	0.712452	0.831228	hypothetical protein, conserved	NA	NA
LmxM.07.0025	2911.97	-0.267335	0.122293	-2.18602	0.0288139	0.0943634	histone-lysine N-methyltransferase, putative (DOT1A)	GO:0018024, GO:0005634	nucleus, histone-lysine N-methyltransferase activity
LmxM.07.0030	329.805	-0.408944	0.101627	-4.02396	5.72279e-05	0.000588559	hypothetical protein, conserved	NA	NA
LmxM.07.0040	220.661	-0.0684397	0.137719	-0.496953	0.619222	0.769148	hypothetical protein, conserved	NA	NA
LmxM.07.0050	680.442	-0.227158	0.0913501	-2.48667	0.0128945	0.0523814	alpha-adaptin-like protein	GO:0005488, GO:0016192, GO:0006886, GO:0016020, GO:0015031, GO:0008565, GO:0030117	intracellular protein transport, binding, membrane, membrane coat, vesicle-mediated transport, protein transport, protein transporter activity
LmxM.07.0060	1830.35	-0.270387	0.109346	-2.47276	0.0134074	0.0540048	cytochrome c1, heme protein, mitochondrial precursor, putative	GO:0020037, GO:0009055, GO:0005506	heme binding, iron ion binding, electron carrier activity
LmxM.07.0070	333.308	-0.0161249	0.0974782	-0.165421	0.868613	0.92844	hypothetical protein, conserved	NA	NA
LmxM.07.0080	1281.31	-0.168439	0.0700834	-2.4034	0.0162432	0.0624316	Golgi/lysosome glycoprotein, putative	NA	NA
LmxM.07.0090	1224.89	-0.146076	0.085537	-1.70776	0.0876812	0.21269	cobalamin-dependent methionine synthase, putative	GO:0008898, GO:0004156, GO:0008705, GO:0044237, GO:0009086, GO:0008270, GO:0050897, GO:0046872, GO:0009396, GO:0005622, GO:0031419, GO:0042558	zinc ion binding, intracellular, homocysteine S-methyltransferase activity, cobalamin binding, methionine synthase activity, methionine biosynthetic process, metal ion binding, cobalt ion binding, dihydropteroate synthase activity, folic acid-containing compound biosynthetic process, pteridine-containing compound metabolic process, cellular metabolic process
LmxM.07.0100	437.974	0.124368	0.116539	1.06718	0.285892	0.473381	pitrilysin-like metalloprotease,metallo-peptidase, Clan ME, Family M16C	GO:0008270, GO:0006508, GO:0003824, GO:0008237, GO:0004222, GO:0046872	zinc ion binding, metallopeptidase activity, metalloendopeptidase activity, proteolysis, metal ion binding, catalytic activity
LmxM.07.0110	424.031	-0.0575704	0.0997415	-0.577196	0.563807	0.72854	hypothetical protein, conserved	GO:0005509	calcium ion binding
LmxM.07.0120	1063.68	0.00424987	0.0815137	0.0521369	0.95842	0.982066	hypothetical protein, conserved	GO:0005086, GO:0005622, GO:0032012	intracellular, regulation of ARF protein signal transduction, ARF guanyl-nucleotide exchange factor activity
LmxM.07.0130	130.689	-0.0129334	0.160895	-0.0803842	0.935932	0.96848	tRNA-methyl transferase, putative	GO:0008033, GO:0016740, GO:0005737	transferase activity, tRNA processing, cytoplasm
LmxM.07.0140	266.102	-0.0557727	0.105907	-0.52662	0.598457	0.754129	hypothetical protein, conserved	NA	NA
LmxM.07.0150	341.99	0.14693	0.0933382	1.57416	0.11545	0.256806	hypothetical protein, conserved	NA	NA
LmxM.07.0160	366.513	-0.980688	0.181655	-5.39862	6.71557e-08	1.51494e-06	protein kinase, putative	GO:0004672, GO:0004713, GO:0005524, GO:0006468, GO:0004674	protein tyrosine kinase activity, protein phosphorylation, protein serine/threonine kinase activity, ATP binding, protein kinase activity
LmxM.07.0170	404.822	0.238715	0.114028	2.09348	0.0363068	0.11141	protein kinase, putative	GO:0004672, GO:0004713, GO:0005524, GO:0006468, GO:0004674	protein tyrosine kinase activity, protein phosphorylation, protein serine/threonine kinase activity, ATP binding, protein kinase activity
LmxM.07.0180	367.804	0.208796	0.122891	1.69903	0.089313	0.215522	hypothetical protein, unknown function	NA	NA
LmxM.07.0190	441.612	0.247161	0.105047	2.35287	0.018629	0.0686686	protein phosphatase 2A, regulatory subunit B, putative,phosphotyrosyl phosphate activator protein, putative	GO:0019211	phosphatase activator activity
LmxM.07.0200	461.682	0.0821885	0.105446	0.779435	0.435724	0.619714	phosphatidylglycerolphosphate synthase, mitochondrial, putative (pgps)	GO:0097250, GO:0033108, GO:0007007, GO:0005739, GO:0032049, GO:0034551, GO:0003824, GO:0008444, GO:0006655, GO:0033617, GO:0008152, GO:0007005	mitochondrion organization, cardiolipin biosynthetic process, mitochondrial respiratory chain supercomplex assembly, metabolic process, CDP-diacylglycerol-glycerol-3-phosphate 3-phosphatidyltransferase activity, mitochondrial respiratory chain complex IV assembly, mitochondrion, catalytic activity, phosphatidylglycerol biosynthetic process, mitochondrial respiratory chain complex assembly, mitoch…
LmxM.07.0210	135.021	0.388748	0.143791	2.70357	0.00685999	0.0317107	hypothetical protein, conserved	NA	NA
LmxM.07.0220	909.219	0.25195	0.108269	2.32707	0.0199613	0.0723555	hypothetical protein, conserved	NA	NA
LmxM.07.0230	148.215	-0.0277189	0.13117	-0.21132	0.832637	0.90643	hypothetical protein, conserved	NA	NA
LmxM.07.0240	287.115	0.202128	0.107423	1.8816	0.0598901	0.162301	hypothetical protein, conserved	NA	NA
LmxM.07.0250	651.784	0.00484998	0.0962055	0.0504127	0.959794	0.982903	protein kinase, putative	GO:0004672, GO:0004713, GO:0005524, GO:0006468, GO:0004674	protein tyrosine kinase activity, protein phosphorylation, protein serine/threonine kinase activity, ATP binding, protein kinase activity
LmxM.07.0260	430.35	0.245363	0.085156	2.88133	0.00395999	0.0203885	homoserine dehydrogenase-like protein	GO:0050661, GO:0006520, GO:0055114, GO:0016491	oxidation-reduction process, oxidoreductase activity, NADP binding, cellular amino acid metabolic process
LmxM.07.0270	699.508	-0.579239	0.105146	-5.50889	3.61111e-08	8.66562e-07	acetylornithine deacetylase-like protein	GO:0016787, GO:0046983, GO:0008270, GO:0006526, GO:0006508, GO:0050897, GO:0008237, GO:0008777, GO:0005737, GO:0008152	zinc ion binding, acetylornithine deacetylase activity, protein dimerization activity, metallopeptidase activity, metabolic process, hydrolase activity, arginine biosynthetic process, proteolysis, cobalt ion binding, cytoplasm
LmxM.07.0280	1482.4	-0.0466552	0.0917373	-0.508574	0.611051	0.76326	ubiquitin-protein ligase-like, putative	GO:0005622, GO:0006464, GO:0016881	intracellular, cellular protein modification process, acid-amino acid ligase activity
LmxM.07.0290	420.888	-0.0942795	0.0917624	-1.02743	0.304218	0.491977	hypothetical protein, conserved	NA	NA
LmxM.07.0300	600.09	0.179855	0.0885025	2.0322	0.0421333	0.12552	hypothetical protein, conserved	GO:0005515	protein binding
LmxM.07.0310	1132.64	0.0165573	0.13096	0.12643	0.899392	0.947217	hypothetical protein, conserved	GO:0005516, GO:0009434	microtubule-based flagellum, calmodulin binding
LmxM.07.0320	729.362	0.128041	0.0934686	1.36989	0.170722	0.336002	hypothetical protein, conserved	NA	NA
LmxM.07.0330	687.513	0.00894485	0.0857893	0.104265	0.916959	0.957918	hypothetical protein, conserved	NA	NA
LmxM.07.0335	405.878	0.314487	0.117047	2.68684	0.00721305	0.0330475	NUDIX family hydrolase, putative	GO:0016787	hydrolase activity
LmxM.07.0340	1298.45	-0.407754	0.0914249	-4.45999	8.19641e-06	0.000108573	ATP-dependent DEAD/H RNA helicase, putative	GO:0008026, GO:0003676, GO:0005524, GO:0004386	ATP binding, helicase activity, ATP-dependent helicase activity, nucleic acid binding
LmxM.07.0350	489.854	-0.113243	0.0924868	-1.22442	0.220793	0.398418	hypothetical protein, conserved	NA	NA
LmxM.07.0360	175.333	-0.0597551	0.129169	-0.462614	0.643641	0.785494	hypothetical protein, conserved	NA	NA
LmxM.07.0370	235.492	0.0558416	0.184827	0.302129	0.762554	0.863755	hypothetical protein, unknown function	GO:0005515, GO:0008270	zinc ion binding, protein binding
LmxM.07.0380	1304.1	-0.11693	0.0913916	-1.27944	0.200744	0.374146	hypothetical protein, conserved	GO:0005515	protein binding
LmxM.07.0390	392.067	-0.0600352	0.0854415	-0.702647	0.482276	0.662023	hypothetical protein, conserved	NA	NA
LmxM.07.0400	467.566	-0.241604	0.101782	-2.37375	0.0176083	0.066083	hypothetical protein, conserved	GO:0016020	membrane
LmxM.07.0410	353.337	-0.163343	0.11058	-1.47714	0.139637	0.293043	hypothetical protein, conserved	NA	NA
LmxM.07.0420	312.838	-0.0946792	0.113864	-0.831511	0.405685	0.591731	hypothetical protein, conserved	NA	NA
LmxM.07.0430	479.325	-0.0426545	0.109615	-0.389132	0.697179	0.820542	maoc family dehydratase-like protein	GO:0008152, GO:0016491	oxidoreductase activity, metabolic process
LmxM.07.0440	224.958	0.0905272	0.11842	0.76446	0.444593	0.627493	maoc family dehydratase-like protein	GO:0008152, GO:0016491	oxidoreductase activity, metabolic process
LmxM.07.0450	240.282	-0.0890989	0.125124	-0.712082	0.476414	0.657044	hypothetical protein, conserved	NA	NA
LmxM.07.0460	784.093	0.0275537	0.082014	0.335963	0.736899	0.847418	acyl-CoA dehydrogenase, mitochondrial precursor, putative	GO:0008152, GO:0055114, GO:0003995	oxidation-reduction process, acyl-CoA dehydrogenase activity, metabolic process
LmxM.07.0470	895.743	-0.521904	0.130457	-4.00058	6.31881e-05	0.000640311	pre-rrna-processing protein tsr1 homolog	GO:0005730, GO:0042254, GO:0005737, GO:0005634	ribosome biogenesis, cytoplasm, nucleus, nucleolus
LmxM.07.0475	194.09	-0.062269	0.117168	-0.531449	0.595108	0.751014	hypothetical protein, conserved	NA	NA
LmxM.07.0480	2501.2	-0.203379	0.122757	-1.65676	0.0975683	0.228959	hypothetical protein, conserved	NA	NA
LmxM.07.0490	361.292	0.0605639	0.0917777	0.659898	0.509319	0.685412	hypothetical protein, conserved	GO:0005515	protein binding
LmxM.07.0500	1730.15	-0.408398	0.117812	-3.46654	0.000527213	0.00388673	60S ribosomal protein L7a, putative	NA	NA
LmxM.07.0510	1980.5	-0.488448	0.120346	-4.05869	4.9348e-05	0.000520725	60S ribosomal protein L7a, putative	NA	NA
LmxM.07.0520	370.03	0.241994	0.100089	2.41779	0.0156149	0.0604375	QA-SNARE protein putative,hypothetical protein, conserved	NA	NA
LmxM.07.0530	244.62	-0.326695	0.119074	-2.74363	0.00607646	0.0287962	adp/ATP carrier-like protein	GO:0005743	mitochondrial inner membrane
LmxM.07.0540	314.968	-0.0152915	0.102605	-0.149032	0.881528	0.935303	hypothetical protein, conserved	NA	NA
LmxM.07.0550	1053.78	-0.135471	0.102957	-1.3158	0.188241	0.358924	cysteine peptidase B (CPB), putative	GO:0006508, GO:0004197	cysteine-type endopeptidase activity, proteolysis
LmxM.07.0560	332.614	0.0716232	0.10037	0.713592	0.47548	0.656301	ras-related protein rab-14, putative	GO:0006913, GO:0006886, GO:0005622, GO:0007165, GO:0007264, GO:0015031, GO:0016020, GO:0003924, GO:0005525, GO:0006184	intracellular, GTPase activity, intracellular protein transport, GTP binding, membrane, GTP catabolic process, nucleocytoplasmic transport, protein transport, signal transduction, small GTPase mediated signal transduction
LmxM.07.0570	554.903	-0.161746	0.095642	-1.69116	0.0908055	0.218223	hypothetical protein, conserved	NA	NA
LmxM.07.0580	786.709	-0.103382	0.0852914	-1.2121	0.225475	0.404472	hypothetical protein, conserved	NA	NA
LmxM.07.0590	958.517	0.0934736	0.0755146	1.23782	0.215782	0.392542	hypothetical protein, conserved	NA	NA
LmxM.07.0600	665.574	-0.277888	0.0925043	-3.00406	0.00266405	0.0147136	electron transfer flavoprotein-ubiquinone oxidoreductase, putative	GO:0004174, GO:0055114	oxidation-reduction process, electron-transferring-flavoprotein dehydrogenase activity
LmxM.07.0610	455.167	-0.255888	0.101628	-2.5179	0.0118058	0.04887	hypothetical protein, conserved	NA	NA
LmxM.07.0615	229.75	0.00637371	0.112341	0.0567354	0.954756	0.979968	hypothetical protein, conserved	NA	NA
LmxM.07.0620	515.337	0.146915	0.107601	1.36537	0.172138	0.337309	hypothetical protein, conserved	NA	NA
LmxM.07.0630	458.639	0.0921064	0.103417	0.890634	0.373126	0.561248	vacuolar-type Ca2+-ATPase, putative	GO:0003824, GO:0006812, GO:0006754, GO:0005524, GO:0016020, GO:0070588, GO:0008152, GO:0005388, GO:0006816, GO:0046872, GO:0000166	cation transport, calcium-transporting ATPase activity, ATP biosynthetic process, metabolic process, membrane, nucleotide binding, ATP binding, calcium ion transport, metal ion binding, catalytic activity, calcium ion transmembrane transport
LmxM.07.0640	677.011	0.0675289	0.125014	0.54017	0.589079	0.747809	hypothetical protein, conserved	NA	NA
LmxM.07.0650	594.281	0.0836624	0.102631	0.815178	0.41497	0.600409	vacuolar-type Ca2+-ATPase, putative	GO:0003824, GO:0006812, GO:0006754, GO:0005524, GO:0016020, GO:0070588, GO:0008152, GO:0005388, GO:0006816, GO:0046872, GO:0000166	cation transport, calcium-transporting ATPase activity, ATP biosynthetic process, metabolic process, membrane, nucleotide binding, ATP binding, calcium ion transport, metal ion binding, catalytic activity, calcium ion transmembrane transport
LmxM.07.0660	368.618	0.179738	0.104309	1.72314	0.0848634	0.207804	hypothetical protein, conserved	NA	NA
LmxM.07.0670	402.838	0.207982	0.127815	1.62721	0.103693	0.239585	hypothetical protein, conserved	NA	NA
LmxM.07.0680	3592.89	-0.221999	0.115828	-1.91662	0.0552865	0.153236	40S ribosomal protein S9, putative	GO:0003735, GO:0006412, GO:0015935, GO:0005622, GO:0003723, GO:0019843	intracellular, RNA binding, small ribosomal subunit, rRNA binding, structural constituent of ribosome, translation
LmxM.07.0690	767.702	-0.0116182	0.0818887	-0.141878	0.887177	0.93913	protein kinase, putative	GO:0004672, GO:0004713, GO:0005524, GO:0006468, GO:0004674	protein tyrosine kinase activity, protein phosphorylation, protein serine/threonine kinase activity, ATP binding, protein kinase activity
LmxM.07.0700	621.281	0.0793882	0.0778817	1.01934	0.30804	0.495827	topoisomerase-related function protein-like protein	NA	NA
LmxM.07.0710	394.748	0.00821124	0.133527	0.0614949	0.950965	0.977571	centrin, putative,caltractin, putative	GO:0005509	calcium ion binding
LmxM.07.0715	391.966	0.232378	0.0981374	2.36789	0.01789	0.0667769	hypothetical protein	NA	NA
LmxM.07.0720	665.696	-0.0665393	0.0806057	-0.825492	0.409092	0.594606	hypothetical protein, conserved	GO:0000059, GO:0005488, GO:0005634, GO:0006886, GO:0005643, GO:0005737, GO:0008565, GO:0005515	intracellular protein transport, binding, protein binding, protein import into nucleus, docking, nucleus, nuclear pore, protein transporter activity, cytoplasm
LmxM.07.0730	472.031	0.190391	0.088899	2.14165	0.0322215	0.102413	malonyl-coa decarboxylase-like protein	GO:0006633, GO:0050080	malonyl-CoA decarboxylase activity, fatty acid biosynthetic process
LmxM.07.0740	1564.51	0.281637	0.103468	2.72196	0.00648959	0.0303544	hypothetical protein, conserved	NA	NA
LmxM.07.0743	172.256	0.0980257	0.128713	0.761585	0.446308	0.629046	hypothetical protein, conserved	NA	NA
LmxM.07.0750	183.045	0.34151	0.124854	2.73527	0.00623286	0.0293693	hypothetical protein, conserved	NA	NA
LmxM.07.0760	756.029	0.159956	0.0915684	1.74684	0.0806645	0.200427	6-phosphofructo-2-kinase-like protein	GO:0006000, GO:0003873, GO:0005524, GO:0006003	fructose metabolic process, ATP binding, fructose 2,6-bisphosphate metabolic process, 6-phosphofructo-2-kinase activity
LmxM.07.0770	539.921	0.138059	0.0906909	1.52231	0.127932	0.275677	DNAJ-domain transmembrane-like protein	GO:0031072	heat shock protein binding
LmxM.07.0780	242.129	0.116839	0.111237	1.05037	0.293549	0.482201	hypothetical protein, conserved	NA	NA
LmxM.07.0790	235.619	0.201538	0.116666	1.72748	0.0840823	0.206441	hypothetical protein, conserved	NA	NA
LmxM.07.0800	1110.47	-0.506226	0.122488	-4.13285	3.58296e-05	0.000398586	flavoprotein subunit-like protein	GO:0020037, GO:0009055, GO:0000104	succinate dehydrogenase activity, electron carrier activity, heme binding
LmxM.07.0802	992.147	0.137152	0.111327	1.23197	0.217959	0.394974	hypothetical protein, conserved	GO:0003676	nucleic acid binding
LmxM.07.0805	707.95	-0.0986969	0.0960386	-1.02768	0.304101	0.49192	phosphoacetylglucosamine mutase-like protein,acetylglucosaminephosphomutase, putative,N-acetylglucosamine-phosphate mutase, putative	GO:0005975, GO:0004610	carbohydrate metabolic process, phosphoacetylglucosamine mutase activity
LmxM.07.0810	240.506	-0.140003	0.136477	-1.02583	0.304969	0.492652	cytochrome b5-like protein	NA	NA
LmxM.07.0830	1287.94	-0.074125	0.110267	-0.672231	0.501437	0.678589	hypothetical protein, conserved	NA	NA
LmxM.07.0831	396.892	-0.0732078	0.113717	-0.643774	0.519722	0.693552	hypothetical protein, conserved	NA	NA
LmxM.07.0840	353.509	0.1587	0.121744	1.30355	0.192387	0.364229	hypothetical protein, conserved	NA	NA
LmxM.07.0850	467.603	0.100114	0.0957858	1.04519	0.295937	0.484298	ubiquitin-conjugating enzyme E2, putative,ubiquitin-protein ligase, putative,ubiquitin carrier protein, putative	GO:0051246, GO:0019787, GO:0016881, GO:0043687	acid-amino acid ligase activity, post-translational protein modification, regulation of protein metabolic process, small conjugating protein ligase activity
LmxM.07.0860	924.443	-0.0389144	0.102216	-0.380708	0.70342	0.825576	hypothetical protein, unknown function	NA	NA
LmxM.07.0870	918.491	0.189064	0.0965167	1.95887	0.050128	0.142762	splicing factor ptsr1-like protein	NA	NA
LmxM.07.0880	938.37	-0.0205897	0.10258	-0.200718	0.840919	0.912208	protein kinase, putative	GO:0004672, GO:0005524, GO:0006468, GO:0004713	protein tyrosine kinase activity, protein phosphorylation, ATP binding, protein kinase activity
LmxM.07.0890	1024.87	-0.113814	0.0998637	-1.13969	0.254415	0.437747	hypothetical protein, unknown function	NA	NA
LmxM.07.0900	735.893	-0.09295	0.0818242	-1.13597	0.255968	0.439478	serine/threonine kinase, putative,protein kinase, putative	GO:0004672, GO:0004713, GO:0005524, GO:0006468, GO:0004674	protein tyrosine kinase activity, protein phosphorylation, protein serine/threonine kinase activity, ATP binding, protein kinase activity
LmxM.07.0910	1067.89	0.0599761	0.0666869	0.899368	0.368457	0.557516	hypothetical protein, conserved	NA	NA
LmxM.07.0920	1622.1	0.00330889	0.0923334	0.0358363	0.971413	0.989483	hypothetical protein, conserved	NA	NA
LmxM.07.0930	804.178	0.167962	0.0863703	1.94468	0.0518138	0.146355	hypothetical protein, conserved	NA	NA
LmxM.07.0940	1256.89	0.218291	0.0825688	2.64374	0.00819944	0.0367135	hypothetical protein, conserved	NA	NA
LmxM.07.0950	710.889	0.119383	0.0837906	1.42477	0.154223	0.313422	hypothetical protein, conserved	NA	NA
LmxM.07.0960	950.754	0.0501468	0.0895641	0.559898	0.575549	0.737954	hypothetical protein, conserved	NA	NA
LmxM.07.0970	717.168	0.143613	0.0859889	1.67013	0.0948936	0.224824	hypothetical protein, conserved	NA	NA
LmxM.07.0980	281.328	-0.0435906	0.107141	-0.406855	0.684115	0.811315	RNA binding protein, putative	GO:0003676	nucleic acid binding
LmxM.07.0990	6229.36	-0.361245	0.118001	-3.06138	0.00220321	0.0126493	nucleolar RNA-binding protein, putative	GO:0003676	nucleic acid binding
LmxM.07.1000	2390.16	-0.455624	0.106335	-4.2848	1.82906e-05	0.000219779	RNA binding protein-like protein	NA	NA
LmxM.07.1010	412.511	0.2515	0.0988206	2.54501	0.0109273	0.0460132	hypothetical protein, conserved	NA	NA
LmxM.07.1020	787.53	0.281281	0.0815715	3.44828	0.000564178	0.00412617	PIF1 helicase-like protein, putative,DNA repair and recombination protein, mitochondrial precursor, putative	GO:0004386, GO:0005524, GO:0017111, GO:0000166	nucleotide binding, nucleoside-triphosphatase activity, ATP binding, helicase activity
LmxM.07.1030	583.444	0.0648088	0.113774	0.569626	0.568931	0.733321	peptidyl-prolyl cis-trans isomerase/rotamase, putative,PPIase, putative	GO:0016853	isomerase activity
LmxM.07.1035	264.423	0.24441	0.124539	1.96251	0.0497031	0.142098	unspecified product	NA	NA
LmxM.07.1040	346.772	0.35041	0.12492	2.80508	0.00503039	0.0247749	hypothetical protein, conserved	NA	NA
LmxM.07.1050	2196.37	-0.0391955	0.0806426	-0.48604	0.626939	0.773872	cation-transporting ATPase, putative	GO:0016887, GO:0015662, GO:0000166, GO:0016020, GO:0008152, GO:0016021, GO:0006812, GO:0046872, GO:0005524	cation transport, metabolic process, membrane, nucleotide binding, ATP binding, ATPase activity, coupled to transmembrane movement of ions, phosphorylative mechanism, metal ion binding, integral to membrane, ATPase activity
LmxM.07.1055	347.172	0.0348044	0.129474	0.268814	0.788073	0.878951	hypothetical protein, conserved	NA	NA
LmxM.07.1060	291.116	0.356435	0.112151	3.17818	0.00148204	0.00908358	lipoate-protein ligase-like,lipoyl ligase, putative,lipoyltransferase, putative,lipoate biosynthesis protein, putative	GO:0006464, GO:0003824	catalytic activity, cellular protein modification process
LmxM.07.1070	400.922	0.234405	0.104637	2.24018	0.0250795	0.0855514	RNA-editing complex protein, putative	GO:0005622, GO:0008270	zinc ion binding, intracellular
LmxM.07.1080	1125.19	0.00418966	0.0923019	0.0453909	0.963796	0.985607	hypothetical protein, conserved	NA	NA
LmxM.07.1090	822.418	0.233243	0.0742399	3.14174	0.00167946	0.0100839	fatty acid desaturase, putative	GO:0020037, GO:0006629, GO:0016491	oxidoreductase activity, heme binding, lipid metabolic process
LmxM.07.1100	331.546	0.183901	0.10434	1.76251	0.0779826	0.195744	hypothetical protein, conserved	NA	NA
LmxM.07.1101	3576.3	-0.201461	0.0953825	-2.11214	0.0346742	0.108123	unspecified product	NA	NA
LmxM.07.1110	532.315	0.0546015	0.093079	0.586614	0.557463	0.723618	hypothetical protein, conserved	NA	NA
LmxM.07.1120	784.347	0.0114926	0.0936387	0.122733	0.902318	0.948488	proteasome regulatory non-ATP-ase subunit, putative	NA	NA
LmxM.07.1130	704.675	0.133121	0.0848018	1.56979	0.116463	0.258153	hypothetical protein, conserved	NA	NA
LmxM.07.1140	353.149	-0.100748	0.111332	-0.904938	0.365498	0.554815	peptide methionine sulfoxide reductase-like,peptide Met(O) reductase, putative,methionine-S-sulfoxide reductase, putative	GO:0019538, GO:0055114, GO:0016671	oxidation-reduction process, protein metabolic process, oxidoreductase activity, acting on a sulfur group of donors, disulfide as acceptor
LmxM.07.1150	1886.25	-0.0733303	0.0811028	-0.904165	0.365908	0.555158	hypothetical protein, conserved	NA	NA
LmxM.07.1160	8079.03	-0.0783809	0.130659	-0.599888	0.548581	0.717262	transmembrane amino acid transporter, putative	NA	NA
LmxM.07.1170	294.517	0.180096	0.149845	1.20188	0.22941	0.409241	phosphoglycan beta 1,3 galactosyltransferase 1	NA	NA
LmxM.08.0010	1883.73	-0.260482	0.109596	-2.37675	0.0174659	0.0656678	adaptor complex protein (AP) 3 delta subunit 1, putative	GO:0005515, GO:0005524, GO:0005694, GO:0051276	chromosome, chromosome organization, ATP binding, protein binding
LmxM.08.0020	372.425	-0.138476	0.128572	-1.07703	0.281468	0.468867	hypothetical protein, conserved	NA	NA
LmxM.08.0030	426.498	-0.235386	0.107476	-2.19013	0.0285146	0.0937875	Qc-SNARE protein, putative	GO:0016021, GO:0016192	vesicle-mediated transport, integral to membrane
LmxM.08.0040	485.433	0.0244574	0.117317	0.208472	0.834861	0.907896	hypothetical protein, conserved	NA	NA
LmxM.08.0050	611.157	-0.0594008	0.122192	-0.486127	0.626877	0.773872	hypothetical protein	NA	NA
LmxM.08.0060	114.185	0.12879	0.156393	0.823503	0.410222	0.59562	phosphoglycerate mutase protein, putative	NA	NA
LmxM.08.0070	610.832	0.0614815	0.093636	0.656601	0.511438	0.687034	unspecified product	GO:0030528, GO:0008270, GO:0006355, GO:0005634	zinc ion binding, regulation of transcription, DNA-dependent, nucleus, transcription regulator activity
LmxM.08.0080	995.27	-0.0933449	0.0777807	-1.2001	0.230099	0.410183	ATP-dependent DEAD/H RNA helicase, putative	GO:0008026, GO:0003676, GO:0005524, GO:0004386	ATP binding, helicase activity, ATP-dependent helicase activity, nucleic acid binding
LmxM.08.0090	1002.51	-0.120972	0.0797565	-1.51676	0.129327	0.27767	adaptor complex protein (AP) 3 delta subunit 1, putative	GO:0005488, GO:0016192, GO:0006886, GO:0015031, GO:0008565, GO:0030117, GO:0005794	intracellular protein transport, binding, membrane coat, vesicle-mediated transport, protein transport, Golgi apparatus, protein transporter activity
LmxM.08.0100	568.019	-0.142028	0.0902126	-1.57437	0.115403	0.256806	dual-specificity protein phosphatase, putative	GO:0008138, GO:0016791, GO:0016311, GO:0006470	phosphatase activity, dephosphorylation, protein dephosphorylation, protein tyrosine/serine/threonine phosphatase activity
LmxM.08.0110	572.777	-0.0188129	0.0862032	-0.218239	0.827243	0.902994	hypothetical protein, unknown function	NA	NA
LmxM.08.0120	434.904	0.0330026	0.101898	0.323879	0.746029	0.852278	hypothetical protein, conserved	NA	NA
LmxM.08.0130	585.462	0.00461892	0.0882285	0.0523518	0.958248	0.982066	hypothetical protein, conserved	GO:0008270	zinc ion binding
LmxM.08.0135	286.239	-0.255112	0.103712	-2.45981	0.0139012	0.0554346	hypothetical protein, conserved (pseudogene)	NA	NA
LmxM.08.0140	486.769	-0.0747652	0.109783	-0.681028	0.495854	0.673484	DNA repair protein, putative	GO:0003677, GO:0006259, GO:0004518	DNA binding, DNA metabolic process, nuclease activity
LmxM.08.0150	350.701	0.0510593	0.100863	0.506223	0.6127	0.764859	hypothetical protein, conserved	GO:0017176	phosphatidylinositol N-acetylglucosaminyltransferase activity
LmxM.08.0160	336.087	-0.0770344	0.10167	-0.757694	0.448634	0.63103	hypothetical protein, conserved	NA	NA
LmxM.08.0170	373.589	-0.267628	0.232012	-1.15351	0.248701	0.431565	hypothetical protein, unknown function	NA	NA
LmxM.08.0180	432.107	-0.24596	0.0955959	-2.57291	0.0100847	0.0432374	hypothetical protein, conserved	GO:0016740	transferase activity
LmxM.08.0190	635.496	0.122314	0.0815339	1.50016	0.133573	0.284645	hypothetical protein, unknown function	NA	NA
LmxM.08.0200	682.743	0.0923915	0.0910088	1.01519	0.310014	0.497019	hypothetical protein, conserved	NA	NA
LmxM.08.0210	135.947	0.0179106	0.153918	0.116365	0.907363	0.951084	hypothetical protein, unknown function	NA	NA
LmxM.08.0220	637.186	0.145218	0.0804789	1.80442	0.0711648	0.183829	ubiquitin-activating enzyme-like protein	GO:0005524, GO:0008641, GO:0006464, GO:0003824	catalytic activity, cellular protein modification process, ATP binding, small protein activating enzyme activity
LmxM.08.0230	614.146	0.237317	0.085759	2.76726	0.005653	0.0273372	hypothetical protein, conserved	NA	NA
LmxM.08.0240	396.712	0.142855	0.0908586	1.57228	0.115885	0.257272	hypothetical protein, conserved	NA	NA
LmxM.08.0250	335.765	0.118416	0.127031	0.932186	0.35124	0.541411	hypothetical protein, conserved	NA	NA
LmxM.08.0260	390.109	0.375964	0.0916821	4.10073	4.11845e-05	0.000445126	hypothetical protein, conserved	NA	NA
LmxM.08.0270	591.637	-0.133714	0.0951479	-1.40533	0.159923	0.321054	hypothetical protein	NA	NA
LmxM.08.0280	489.753	0.0653016	0.0939894	0.694777	0.487195	0.666472	ribosomal protein L2, putative	GO:0005622, GO:0005840, GO:0006412, GO:0003735	ribosome, intracellular, translation, structural constituent of ribosome
LmxM.08.0290	1790.37	-0.532769	0.0798211	-6.67454	2.48017e-11	1.08642e-09	iron superoxide dismutase	GO:0004784, GO:0046872, GO:0006801, GO:0055114	superoxide metabolic process, metal ion binding, oxidation-reduction process, superoxide dismutase activity
LmxM.08.0300	411.177	0.252293	0.112563	2.24135	0.0250037	0.0853611	hypothetical protein, conserved	GO:0008152, GO:0003824	catalytic activity, metabolic process
LmxM.08.0310	388.806	0.351567	0.106075	3.31432	0.00091866	0.00617838	hypothetical protein, unknown function	GO:0008152, GO:0003824	catalytic activity, metabolic process
LmxM.08.0320	1170.91	0.202105	0.108169	1.86841	0.0617053	0.165863	mitochondrial associated ribonuclease, putative	GO:0008152, GO:0003824	catalytic activity, metabolic process
LmxM.08.0330	217.478	-0.00972056	0.117069	-0.0830326	0.933826	0.967845	hypothetical protein, conserved	GO:0045039, GO:0042719, GO:0006626	protein import into mitochondrial inner membrane, protein targeting to mitochondrion, mitochondrial intermembrane space protein transporter complex
LmxM.08.0340	1535	0.0661858	0.089483	0.739647	0.459514	0.641512	hypothetical protein, conserved	GO:0050660, GO:0003824, GO:0055114	oxidation-reduction process, catalytic activity, flavin adenine dinucleotide binding
LmxM.08.0350	265.332	0.308798	0.122695	2.51679	0.011843	0.0489751	unspecified product	NA	NA
LmxM.08.0360	332.563	0.180802	0.116886	1.54682	0.121906	0.266296	hypothetical protein, conserved	NA	NA
LmxM.08.0370	393.014	-0.0763603	0.120082	-0.635902	0.524841	0.697681	hypothetical protein, conserved	NA	NA
LmxM.08.0380	1449.62	0.21548	0.100037	2.15401	0.0312397	0.100479	hypothetical protein, conserved	NA	NA
LmxM.08.0390	851.544	0.196575	0.0818048	2.40298	0.0162623	0.0624468	hypothetical protein, conserved	NA	NA
LmxM.08.0400	724.985	0.0804499	0.0945647	0.850739	0.394914	0.582221	hypothetical protein, conserved	NA	NA
LmxM.08.0410	1037.1	0.403034	0.0970221	4.15404	3.26651e-05	0.000367938	hypothetical protein, conserved	GO:0005515	protein binding
LmxM.08.0420	1264.32	0.0770847	0.092282	0.835316	0.40354	0.589954	hypothetical protein,conserved	NA	NA
LmxM.08.0430	936.244	0.209444	0.0940633	2.22663	0.025972	0.087514	hypothetical protein, conserved	NA	NA
LmxM.08.0440	1615.83	0.196403	0.0781495	2.51317	0.011965	0.0494056	hypothetical protein, conserved	NA	NA
LmxM.08.0450	387.62	-0.0172088	0.10778	-0.159666	0.873144	0.930941	signal peptidase type I, putative,serine peptidase, Clan SF, Family S26A	GO:0008233, GO:0006465, GO:0006508, GO:0016020	membrane, proteolysis, signal peptide processing, peptidase activity
LmxM.08.0460	574.035	0.0806175	0.105322	0.765438	0.444011	0.627191	hypothetical protein, unknown function	NA	NA
LmxM.08.0470	330.66	-0.0133603	0.111324	-0.120013	0.904473	0.95003	small ubiquitin protein, putative	GO:0005515	protein binding
LmxM.08.0480	333.723	0.185251	0.111554	1.66065	0.0967847	0.22758	hypothetical protein, conserved	NA	NA
LmxM.08.0490	241.782	0.104252	0.110234	0.945734	0.344285	0.53417	hypothetical protein, conserved	NA	NA
LmxM.08.0500	154.878	0.287271	0.134486	2.13607	0.0326739	0.103523	hypothetical protein, unknown function	NA	NA
LmxM.08.0510	1264.97	0.114703	0.0687914	1.66741	0.0954332	0.225571	ribose-phosphate pyrophosphokinase, putative	GO:0009165, GO:0004749, GO:0000287	magnesium ion binding, nucleotide biosynthetic process, ribose phosphate diphosphokinase activity
LmxM.08.0520	1134.36	0.145793	0.0744554	1.95813	0.0502144	0.142959	hypothetical protein, conserved	NA	NA
LmxM.08.0530	958.638	0.0909291	0.0858094	1.05966	0.289298	0.477206	protein kinase , putative	GO:0004672, GO:0004713, GO:0005524, GO:0006468, GO:0004674	protein tyrosine kinase activity, protein phosphorylation, protein serine/threonine kinase activity, ATP binding, protein kinase activity
LmxM.08.0540	514.701	0.100191	0.0972363	1.03039	0.302827	0.491204	hypothetical protein, conserved	NA	NA
LmxM.08.0545	275.985	-0.112928	0.122622	-0.920946	0.357079	0.547556	cyclopropane-fatty-acyl-phospholipid synthase	GO:0008825, GO:0008610	lipid biosynthetic process, cyclopropane-fatty-acyl-phospholipid synthase activity
LmxM.08.0550	1527.22	-0.0436743	0.0951995	-0.458766	0.646402	0.787226	translation initiation factor-like protein	GO:0006413, GO:0003743	translational initiation, translation initiation factor activity
LmxM.08.0560	289.154	0.170189	0.10934	1.55651	0.119586	0.262494	hypothetical protein, conserved	NA	NA
LmxM.08.0570	168.47	0.164434	0.225275	0.729929	0.465434	0.646832	hypothetical protein, conserved	NA	NA
LmxM.08.0580	178.437	-0.0943351	0.181637	-0.519362	0.603508	0.757841	hypothetical protein, unknown function	NA	NA
LmxM.08.0590	193.222	0.5365	0.16204	3.31091	0.000929935	0.00623826	hypothetical protein, unknown function	NA	NA
LmxM.08.0600	498.073	-0.00600574	0.154394	-0.0388988	0.968971	0.989131	hypothetical protein, unknown function	NA	NA
LmxM.08.0620	1277.4	0.0783397	0.0947804	0.826538	0.408499	0.594255	hypothetical protein, conserved	NA	NA
LmxM.08.0630	1441.68	-0.0365556	0.0809083	-0.451816	0.651402	0.789796	hypothetical protein, unknown function	NA	NA
LmxM.08.0640	164.947	0.125688	0.167152	0.751936	0.45209	0.633951	hypothetical protein, unknown function	NA	NA
LmxM.08.0650	411.967	0.136178	0.106757	1.27559	0.202099	0.375826	hypothetical protein, unknown function	GO:0031072	heat shock protein binding
LmxM.08.0660	553.434	-0.0471597	0.103158	-0.457161	0.647555	0.787703	protein kinase, putative	GO:0004672, GO:0004713, GO:0005524, GO:0006468, GO:0004674	protein tyrosine kinase activity, protein phosphorylation, protein serine/threonine kinase activity, ATP binding, protein kinase activity
LmxM.08.0720	32.6031	-0.168039	0.201018	-0.835941	0.403188	0.589647	amastin-like protein, putative	NA	NA
LmxM.08.0730	266.045	-0.511888	0.12622	-4.05552	5.00234e-05	0.000524897	amastin-like protein, putative	NA	NA
LmxM.08.0740	322.336	-0.407275	0.108318	-3.76	0.000169914	0.0015013	amastin-like protein, putative	NA	NA
LmxM.08.0750	69.246	0.0481349	0.204878	0.234944	0.814252	0.896277	amastin-like protein, putative	NA	NA
LmxM.08.0760	147.569	-0.834862	0.132655	-6.29348	3.10429e-10	1.089e-08	amastin-like protein, putative	NA	NA
LmxM.08.0770	250.828	-0.565524	0.137037	-4.12679	3.67868e-05	0.000404997	amastin-like protein, putative	NA	NA
LmxM.08.0780	578.978	0.126427	0.101495	1.24565	0.212893	0.389425	tuzin, putative	NA	NA
LmxM.08.0790	503.557	0.173124	0.0844541	2.04992	0.0403722	0.121234	tuzin, putative	NA	NA
LmxM.08.0790a	0	NA	NA	NA	NA	NA	NA	NA	NA
LmxM.08.0800	173.807	0.12613	0.130902	0.963542	0.335276	0.524815	amastin-like protein, putative	NA	NA
LmxM.08.0801	242.364	0.257642	0.117698	2.18901	0.028596	0.0939097	unspecified product	NA	NA
LmxM.08.0810	548.783	-0.234234	0.124467	-1.8819	0.0598497	0.162245	unspecified product	NA	NA
LmxM.08.0840	340.591	0.0116348	0.122732	0.0947988	0.924475	0.962249	amastin-like protein, putative	NA	NA
LmxM.08.0850	130.293	-0.325692	0.13114	-2.48355	0.013008	0.0527492	amastin-like protein, putative	NA	NA
LmxM.08.0860	1031.41	0.152612	0.103573	1.47347	0.140623	0.294366	hypothetical protein, unknown function	NA	NA
LmxM.08.0870	420.256	0.143661	0.111284	1.29095	0.196722	0.369312	hypothetical protein, unknown function	NA	NA
LmxM.08.0880	325.506	0.406439	0.0985556	4.12395	3.72427e-05	0.000408906	hypothetical protein, conserved	GO:0005515	protein binding
LmxM.08.0890	352.999	0.224886	0.140958	1.59542	0.110619	0.249792	mitochondrial DNA polymerase beta	GO:0006281, GO:0006260, GO:0003824, GO:0003677, GO:0016779, GO:0003887	DNA binding, DNA-directed DNA polymerase activity, DNA repair, nucleotidyltransferase activity, DNA replication, catalytic activity
LmxM.08.0900	399.536	0.0715731	0.102412	0.698876	0.48463	0.66406	mitochondrial DNA polymerase beta-PAK, putative	GO:0006281, GO:0006260, GO:0003824, GO:0003677, GO:0016779, GO:0003887	DNA binding, DNA-directed DNA polymerase activity, DNA repair, nucleotidyltransferase activity, DNA replication, catalytic activity
LmxM.08.0910	1080.51	0.0871171	0.095763	0.909716	0.362972	0.552195	hypothetical protein, conserved	NA	NA
LmxM.08.0920	328.923	0.239707	0.114078	2.10125	0.0356186	0.110032	hypothetical protein, conserved	NA	NA
LmxM.08.0930	597.81	0.087243	0.0885436	0.985311	0.324471	0.51324	protein kinase, putative	GO:0004672, GO:0004713, GO:0005524, GO:0006468, GO:0004674	protein tyrosine kinase activity, protein phosphorylation, protein serine/threonine kinase activity, ATP binding, protein kinase activity
LmxM.08.0940	157.941	0.347173	0.13835	2.50939	0.012094	0.0497892	hypothetical protein, conserved	NA	NA
LmxM.08.0950	422.219	0.295878	0.139964	2.11396	0.0345186	0.10776	hypothetical protein, conserved	NA	NA
LmxM.08.0960	686.598	0.121786	0.111904	1.0883	0.276462	0.463744	hypothetical protein, conserved	NA	NA
LmxM.08.0970	295.272	0.12867	0.0991934	1.29716	0.194575	0.366862	hypothetical protein, conserved	NA	NA
LmxM.08.0980	402.046	0.412098	0.137203	3.00356	0.0026684	0.0147278	hypothetical protein, unknown function	NA	NA
LmxM.08.0990	321.913	0.147191	0.12927	1.13863	0.254859	0.438227	hypothetical protein, conserved	GO:0031072	heat shock protein binding
LmxM.08.1000	1113.86	-0.0542817	0.0735117	-0.73841	0.460266	0.642153	hypothetical protein, conserved	GO:0005524, GO:0016887, GO:0017111, GO:0000166	nucleotide binding, nucleoside-triphosphatase activity, ATP binding, ATPase activity
LmxM.08.1030	0	NA	NA	NA	NA	NA	NA	GO:0006508, GO:0004197, GO:0008234	cysteine-type endopeptidase activity, proteolysis, cysteine-type peptidase activity
LmxM.08.1030a	266.002	-0.0212935	0.13723	-0.155167	0.87669	0.932978	NA	GO:0006508, GO:0004197, GO:0008234	cysteine-type endopeptidase activity, proteolysis, cysteine-type peptidase activity
LmxM.08.1040	1.25839	-0.08762	0.142942	-0.612974	0.539893	0.711295	NA	GO:0006508, GO:0004197, GO:0008234	cysteine-type endopeptidase activity, proteolysis, cysteine-type peptidase activity
LmxM.08.1040a	0	NA	NA	NA	NA	NA	NA	GO:0008234	cysteine-type peptidase activity
LmxM.08.1040b	213.922	0.15044	0.167178	0.899879	0.368185	0.557516	NA	GO:0006508, GO:0008234	proteolysis, cysteine-type peptidase activity
LmxM.08.1040c	0.741621	0.0760022	0.114505	0.663747	0.506852	0.683203	NA	GO:0006508, GO:0008234	proteolysis, cysteine-type peptidase activity
LmxM.08.1050	0.0740184	0	0.045965	0	1	1	NA	GO:0006508, GO:0008234	proteolysis, cysteine-type peptidase activity
LmxM.08.1050a	0.0647743	-0.0107415	0.045965	-0.233688	0.815228	0.896436	NA	GO:0008234	cysteine-type peptidase activity
LmxM.08.1060	71.3655	-0.60721	0.18303	-3.31755	0.000908104	0.00614239	cathepsin L-like protease, putative	GO:0006508, GO:0008234	proteolysis, cysteine-type peptidase activity
LmxM.08.1070	28.3515	0.0266257	0.229857	0.115836	0.907782	0.951092	cathepsin L-like protease, putative	GO:0006508, GO:0004197, GO:0008234	cysteine-type endopeptidase activity, proteolysis, cysteine-type peptidase activity
LmxM.08.1070partial	13.3656	0.205216	0.236009	0.869529	0.384558	0.572932	NA	GO:0006508, GO:0004197, GO:0008234	cysteine-type endopeptidase activity, proteolysis, cysteine-type peptidase activity
LmxM.08.1080	111.005	0.10166	0.204779	0.496438	0.619585	0.769339	cathepsin L-like protease, putative	GO:0006508, GO:0008234	proteolysis, cysteine-type peptidase activity
LmxM.08.1090	381.449	0.0650545	0.109302	0.59518	0.551723	0.719509	histone deacetylase, putative	NA	NA
LmxM.08.1091	809.947	-0.284037	0.118914	-2.3886	0.0169128	0.064407	hypothetical protein, conserved	GO:0005515, GO:0008270	zinc ion binding, protein binding
LmxM.08.1100	3547.99	-0.266241	0.114275	-2.32982	0.0198155	0.0719214	hypothetical protein, conserved	NA	NA
LmxM.08.1110	2003.72	-0.100154	0.087089	-1.15002	0.250136	0.433328	stress-induced protein sti1	GO:0005515	protein binding
LmxM.08.1120	979.18	0.0193146	0.113302	0.170469	0.864641	0.926839	hypothetical protein, conserved	NA	NA
[truncated: 7,458 more rows]

## Sheet: AmBRB
gene	baseMean	log2FoldChange	lfcSE	stat	pvalue	padj	description	GO	GO_term_name
[truncated: 8,336 more rows]

## Sheet: AmBRC
gene	baseMean	log2FoldChange	lfcSE	stat	pvalue	padj	description	GO	GO_term_name
[truncated: 8,336 more rows]

[truncated: 1 more sheets: AmBRD]
